# Supplementary material for: (Z)-1,1-Dicyano-2-(4-fluoro­phen­yl)-3-(1-hexyl­pyridin-1-ium-4-yl)prop-2-en-1-ide
Source: Acta Crystallogr Sect E Struct Rep Online. 2011 Dec 10;68(Pt 1):o82. doi: 10.1107/S160053681105166X (PMC3254434; doi:10.1107/S160053681105166X)
Supplement: Supplementary file 1 [file e-68-00o82-sup1.cif]

##############################################################################
#                                                                            #
# This CIF contains the data in a paper accepted for publication in          #
# Acta Crystallographica Section E. It conforms to the requirements of       #
# Notes for Authors for Acta Crystallographica Section E, and has been       #
# peer reviewed under the auspices of the IUCr Commission on Journals.       #
#                                                                            #
# Full details of the Crystallographic Information File format               #
# are given in the paper "The Crystallographic Information File (CIF):       #
# a New Standard Archive File for Crystallography" by S. R. Hall, F. H.      #
# Allen and I. D. Brown [Acta Cryst. (1991), A47, 655-685].                  #
#                                                                            #
# The current version of the core CIF dictionary is obtainable from          #
# ftp://ftp.iucr.org/pub/cif_core.dic.                                       #
#                                                                            #
# Software is freely available for graphical display of the structure(s)     #
# in this CIF. For information consult the CIF software page                 #
# http://www.iucr.org/resources/cif/software.                                #
#                                                                            #
# This file may be used for bona fide research purposes within the           #
# scientific community so long as proper attribution is given to the journal # 
# article from which it was obtained.                                        #
#                                                                            #
##############################################################################
data_I
_audit_creation_method     SHELXL-97
_chemical_name_systematic
;
(<i>Z</i>)-1,1-Dicyano-2-(4-fluorophenyl)-3-(1-hexylpyridin-1-ium-4-
yl)prop-2-en-1-ide
;
_chemical_name_common     ?
_chemical_formula_moiety     'C22 H22 F N3'
_chemical_formula_sum     'C22 H22 F N3'
_chemical_formula_iupac     'C22 H22 F N3'
_chemical_formula_weight     347.43
_chemical_melting_point     ?
_symmetry_cell_setting     monoclinic
_symmetry_space_group_name_H-M     'P 21/c'
_symmetry_space_group_name_Hall     '-P 2ybc'
loop_
    _symmetry_equiv_pos_as_xyz
    'x, y, z'
    '-x, y+1/2, -z+1/2'
    '-x, -y, -z'
    'x, -y-1/2, z-1/2'
_cell_length_a     10.485(3)
_cell_length_b     8.809(2)
_cell_length_c     21.313(5)
_cell_angle_alpha     90.00
_cell_angle_beta     100.628(4)
_cell_angle_gamma     90.00
_cell_volume     1934.7(8)
_cell_formula_units_Z     4
_cell_measurement_reflns_used     7543
_cell_measurement_theta_min     1.97
_cell_measurement_theta_max     25.00
_cell_measurement_temperature     295(2)
_exptl_crystal_description     'prism'
_exptl_crystal_colour     'red'
_exptl_crystal_size_max     0.24
_exptl_crystal_size_mid     0.21
_exptl_crystal_size_min     0.18
_exptl_crystal_density_diffrn     1.193
_exptl_crystal_density_meas     ?
_exptl_crystal_density_method     'not measured'
_exptl_crystal_F_000     736
_exptl_absorpt_coefficient_mu     0.078
_exptl_absorpt_correction_type     multi-scan
_exptl_absorpt_process_details     '(ABSCOR; Higashi, 1995)'
_exptl_absorpt_correction_T_min     0.9815
_exptl_absorpt_correction_T_max     0.9861
_exptl_special_details
;
Melting point: 167 \%C; UV-Vis: \l~max~ = 486 nm (DMF); FTIR (KBr, cm^-1^):
2192, 1640, 1571, 1450; ^1^H NMR (400 MHz, (CD~3~)~2~SO): (\d p.p.m.): 7.81
(2<i>H</i>, d, J = 7.1 Hz), 7.36 (2<i>H</i>, d, J = 8.7 Hz), 7.32 (2<i>H</i>,
d, J = 8.7 Hz), 6.34 (2<i>H</i>, d, J = 7.1 Hz), 5.88 (1<i>H</i>, s), 3.92
(2<i>H</i>, t), 1.22 (6<i>H</i>, m), 0.83 (3<i>H</i>, t); ^13^ C NMR (100 MHz,
(CD~3~)~2~SO: (\d p.p.m.): 161.2, 151.4, 139.8, 133.7, 130.0, 129.9, 119.8,
119.2, 118.2, 116.6, 116.4, 101.7, 56.7, 30.4,29.8, 24.9, 21.8, 13.7; TOF HRMS
(ESI, DMF/Acetonitrile 1:1, m/<i>z</i>): Calculated value: 347.1798
[<i>M</i>]^+^. Found: 348.1776 [<i>M</i> + H]^+^, 370.1608 [<i>M</i> + Na]^+^.
;
_diffrn_ambient_temperature     295(2)
_diffrn_radiation_type     MoK\a
_diffrn_radiation_wavelength     0.71073
_diffrn_radiation_source     'fine-focus sealed tube'
_diffrn_radiation_monochromator     graphite
_diffrn_measurement_device_type     'Rigaku R-AXIS RAPID'
_diffrn_measurement_method     '\w'
_diffrn_detector_area_resol_mean     '10.000'
_diffrn_reflns_number     9762
_diffrn_reflns_av_R_equivalents     0.0459
_diffrn_reflns_av_sigmaI/netI     0.0536
_diffrn_reflns_theta_min     1.94
_diffrn_reflns_theta_max     25.01
_diffrn_reflns_theta_full     25.01
_diffrn_measured_fraction_theta_max     0.999
_diffrn_measured_fraction_theta_full     0.999
_diffrn_reflns_limit_h_min     -12
_diffrn_reflns_limit_h_max     9
_diffrn_reflns_limit_k_min     -10
_diffrn_reflns_limit_k_max     10
_diffrn_reflns_limit_l_min     -24
_diffrn_reflns_limit_l_max     25
_diffrn_standards_number     0
_diffrn_standards_interval_count     0
_diffrn_standards_interval_time     0
_diffrn_standards_decay_%     0
_refine_special_details
;
;
_reflns_number_total     3406
_reflns_number_gt     2154
_reflns_threshold_expression     I>2sigma(I)
_refine_ls_structure_factor_coef     Fsqd
_refine_ls_matrix_type     full
_refine_ls_R_factor_all     0.0747
_refine_ls_R_factor_gt     0.0425
_refine_ls_wR_factor_gt     0.0737
_refine_ls_wR_factor_ref     0.0798
_refine_ls_goodness_of_fit_ref     1.009
_refine_ls_restrained_S_all     1.009
_refine_ls_number_reflns     3406
_refine_ls_number_parameters     237
_refine_ls_number_restraints     0
_refine_ls_hydrogen_treatment     constr
_refine_ls_weighting_scheme     calc
_refine_ls_weighting_details
         'calc w=1/[\s^2^(Fo^2^)+(0.0208P)^2^+0.0000P] where P=(Fo^2^+2Fc^2^)/3'
_atom_sites_solution_hydrogens     geom
_atom_sites_solution_primary     direct
_atom_sites_solution_secondary     difmap
_refine_ls_shift/su_max     0.000
_refine_ls_shift/su_mean     0.000
_refine_diff_density_max     0.133
_refine_diff_density_min     -0.137
_refine_ls_extinction_method     none
_refine_ls_extinction_coef     ?
loop_
    _atom_type_symbol
    _atom_type_description
    _atom_type_scat_dispersion_real
    _atom_type_scat_dispersion_imag
    _atom_type_scat_source
    'C' 'C' 0.0033 0.0016
                         'International Tables Vol C Tables 4.2.6.8 and 6.1.1.4'
    'H' 'H' 0.0000 0.0000
                         'International Tables Vol C Tables 4.2.6.8 and 6.1.1.4'
    'N' 'N' 0.0061 0.0033
                         'International Tables Vol C Tables 4.2.6.8 and 6.1.1.4'
    'F' 'F' 0.0171 0.0103
                         'International Tables Vol C Tables 4.2.6.8 and 6.1.1.4'
_computing_data_collection     'RAPID-AUTO (Rigaku, 1998)'
_computing_cell_refinement     'RAPID-AUTO (Rigaku, 1998)'
_computing_data_reduction     'CrystalStructure (Rigaku/MSC, 2002)'
_computing_structure_solution     'SHELXTL (Sheldrick, 2008)'
_computing_structure_refinement     'SHELXTL (Sheldrick, 2008)'
_computing_molecular_graphics     'SHELXTL (Sheldrick, 2008)'
_computing_publication_material     'SHELXTL (Sheldrick, 2008)'
loop_
    _atom_site_type_symbol
    _atom_site_label
    _atom_site_fract_x
    _atom_site_fract_y
    _atom_site_fract_z
    _atom_site_U_iso_or_equiv
    _atom_site_adp_type
    _atom_site_calc_flag
    _atom_site_refinement_flags
    _atom_site_occupancy
    _atom_site_symmetry_multiplicity
    _atom_site_disorder_assembly
    _atom_site_disorder_group
    F F 0.00950(11) 0.32278(14) 0.14713(6) 0.0895(4) Uani d . 1 1 . .
    N N1 0.52466(16) 0.0019(2) 0.21926(7) 0.0776(6) Uani d . 1 1 . .
    N N2 0.79360(16) 0.0489(2) 0.08676(7) 0.0706(5) Uani d . 1 1 . .
    N N3 0.31701(13) 0.49453(16) -0.14317(6) 0.0446(4) Uani d . 1 1 . .
    C C1 0.12274(18) 0.2874(2) 0.12778(9) 0.0548(5) Uani d . 1 1 . .
    C C2 0.11792(17) 0.1996(2) 0.07511(9) 0.0544(5) Uani d . 1 1 . .
    H H2A 0.0392 0.1629 0.0530 0.065 Uiso calc R 1 1 . .
    C C3 0.23295(17) 0.16598(19) 0.05513(8) 0.0472(5) Uani d . 1 1 . .
    H H3A 0.2314 0.1067 0.0189 0.057 Uiso calc R 1 1 . .
    C C4 0.35090(15) 0.21967(18) 0.08855(7) 0.0384(4) Uani d . 1 1 . .
    C C5 0.34999(16) 0.30647(19) 0.14272(8) 0.0457(5) Uani d . 1 1 . .
    H H5A 0.4282 0.3411 0.1662 0.055 Uiso calc R 1 1 . .
    C C6 0.23523(19) 0.3429(2) 0.16267(8) 0.0546(5) Uani d . 1 1 . .
    H H6A 0.2349 0.4029 0.1985 0.065 Uiso calc R 1 1 . .
    C C7 0.47440(15) 0.17940(18) 0.06776(7) 0.0384(4) Uani d . 1 1 . .
    C C8 0.56746(16) 0.10162(19) 0.11230(7) 0.0416(4) Uani d . 1 1 . .
    C C9 0.54269(17) 0.0483(2) 0.17131(9) 0.0507(5) Uani d . 1 1 . .
    C C10 0.6924(2) 0.0696(2) 0.09897(8) 0.0483(5) Uani d . 1 1 . .
    C C11 0.49704(15) 0.21053(18) 0.00714(7) 0.0429(4) Uani d . 1 1 . .
    H H11A 0.5680 0.1601 -0.0035 0.051 Uiso calc R 1 1 . .
    C C12 0.43029(15) 0.30640(18) -0.04143(7) 0.0394(4) Uani d . 1 1 . .
    C C13 0.33424(16) 0.4152(2) -0.03586(8) 0.0474(5) Uani d . 1 1 . .
    H H13A 0.3067 0.4261 0.0030 0.057 Uiso calc R 1 1 . .
    C C14 0.28129(16) 0.5040(2) -0.08563(8) 0.0487(5) Uani d . 1 1 . .
    H H14A 0.2180 0.5740 -0.0800 0.058 Uiso calc R 1 1 . .
    C C15 0.46572(16) 0.30234(19) -0.10225(8) 0.0474(5) Uani d . 1 1 . .
    H H15A 0.5303 0.2353 -0.1091 0.057 Uiso calc R 1 1 . .
    C C16 0.40928(17) 0.3923(2) -0.15072(8) 0.0503(5) Uani d . 1 1 . .
    H H16A 0.4343 0.3838 -0.1902 0.060 Uiso calc R 1 1 . .
    C C17 0.25548(16) 0.5900(2) -0.19749(8) 0.0493(5) Uani d . 1 1 . .
    H H17A 0.3214 0.6252 -0.2206 0.059 Uiso calc R 1 1 . .
    H H17B 0.2167 0.6784 -0.1814 0.059 Uiso calc R 1 1 . .
    C C18 0.15272(17) 0.5044(2) -0.24250(8) 0.0600(5) Uani d . 1 1 . .
    H H18A 0.0928 0.4587 -0.2183 0.072 Uiso calc R 1 1 . .
    H H18B 0.1935 0.4231 -0.2623 0.072 Uiso calc R 1 1 . .
    C C19 0.07691(18) 0.6055(2) -0.29453(8) 0.0680(6) Uani d . 1 1 . .
    H H19A 0.0074 0.5459 -0.3192 0.082 Uiso calc R 1 1 . .
    H H19B 0.0372 0.6869 -0.2743 0.082 Uiso calc R 1 1 . .
    C C20 0.15573(18) 0.6746(2) -0.33983(8) 0.0630(6) Uani d . 1 1 . .
    H H20A 0.2031 0.5948 -0.3569 0.076 Uiso calc R 1 1 . .
    H H20B 0.2187 0.7443 -0.3164 0.076 Uiso calc R 1 1 . .
    C C21 0.07270(19) 0.7591(3) -0.39474(9) 0.0756(6) Uani d . 1 1 . .
    H H21A 0.0056 0.6915 -0.4162 0.091 Uiso calc R 1 1 . .
    H H21B 0.0303 0.8436 -0.3778 0.091 Uiso calc R 1 1 . .
    C C22 0.1496(2) 0.8187(2) -0.44271(9) 0.0883(7) Uani d . 1 1 . .
    H H22A 0.2180 0.8831 -0.4215 0.132 Uiso calc R 1 1 . .
    H H22B 0.0935 0.8757 -0.4750 0.132 Uiso calc R 1 1 . .
    H H22C 0.1863 0.7350 -0.4622 0.132 Uiso calc R 1 1 . .
loop_
    _atom_site_aniso_label
    _atom_site_aniso_U_11
    _atom_site_aniso_U_22
    _atom_site_aniso_U_33
    _atom_site_aniso_U_12
    _atom_site_aniso_U_13
    _atom_site_aniso_U_23
    F 0.0586(8) 0.1145(11) 0.1030(10) 0.0154(7) 0.0347(7) -0.0070(8)
    N1 0.0966(14) 0.0953(15) 0.0443(11) 0.0314(10) 0.0222(9) 0.0153(10)
    N2 0.0533(12) 0.0938(14) 0.0638(12) 0.0117(10) 0.0080(9) -0.0081(10)
    N3 0.0499(10) 0.0481(9) 0.0359(9) 0.0020(7) 0.0080(7) 0.0045(7)
    C1 0.0471(13) 0.0640(14) 0.0584(13) 0.0105(10) 0.0230(10) 0.0063(11)
    C2 0.0425(12) 0.0657(14) 0.0529(13) -0.0029(10) 0.0036(9) 0.0041(11)
    C3 0.0491(12) 0.0540(12) 0.0378(10) -0.0025(9) 0.0058(9) -0.0035(9)
    C4 0.0431(11) 0.0412(11) 0.0308(10) 0.0009(8) 0.0064(8) 0.0034(8)
    C5 0.0461(12) 0.0481(12) 0.0419(11) 0.0000(9) 0.0050(9) -0.0025(9)
    C6 0.0626(14) 0.0568(13) 0.0466(12) 0.0067(10) 0.0162(10) -0.0075(10)
    C7 0.0427(11) 0.0378(10) 0.0345(10) -0.0032(8) 0.0069(8) -0.0035(8)
    C8 0.0423(12) 0.0500(12) 0.0327(10) 0.0035(8) 0.0078(8) -0.0015(9)
    C9 0.0554(13) 0.0590(13) 0.0364(11) 0.0131(9) 0.0051(9) -0.0009(10)
    C10 0.0531(13) 0.0527(12) 0.0360(11) 0.0030(10) 0.0001(9) -0.0029(9)
    C11 0.0445(11) 0.0463(11) 0.0389(10) 0.0054(8) 0.0104(8) 0.0001(9)
    C12 0.0408(10) 0.0416(11) 0.0360(10) -0.0034(8) 0.0077(8) -0.0014(9)
    C13 0.0591(13) 0.0512(12) 0.0338(10) 0.0060(10) 0.0136(9) 0.0021(9)
    C14 0.0555(12) 0.0523(12) 0.0405(11) 0.0069(9) 0.0143(9) -0.0007(9)
    C15 0.0530(12) 0.0501(12) 0.0417(11) 0.0074(9) 0.0157(9) 0.0048(9)
    C16 0.0606(13) 0.0563(13) 0.0370(11) 0.0024(10) 0.0169(9) 0.0022(10)
    C17 0.0556(12) 0.0484(12) 0.0424(11) 0.0014(9) 0.0052(9) 0.0074(9)
    C18 0.0687(14) 0.0573(13) 0.0498(12) -0.0091(10) 0.0000(10) -0.0008(10)
    C19 0.0644(15) 0.0843(16) 0.0499(12) -0.0054(11) -0.0041(10) 0.0061(12)
    C20 0.0703(15) 0.0679(15) 0.0481(12) -0.0004(11) 0.0033(10) 0.0008(11)
    C21 0.0822(16) 0.0874(17) 0.0520(13) -0.0048(12) -0.0011(11) 0.0134(12)
    C22 0.1049(19) 0.0948(19) 0.0611(15) -0.0152(14) 0.0048(13) 0.0105(13)
_geom_special_details
;
;
loop_
    _geom_bond_atom_site_label_1
    _geom_bond_atom_site_label_2
    _geom_bond_site_symmetry_2
    _geom_bond_distance
    _geom_bond_publ_flag
    F C1 . 1.3629(19) ?
    N1 C9 . 1.148(2) ?
    N2 C10 . 1.153(2) ?
    N3 C14 . 1.3493(19) ?
    N3 C16 . 1.353(2) ?
    N3 C17 . 1.4793(19) ?
    C1 C2 . 1.356(2) ?
    C1 C6 . 1.364(2) ?
    C2 C3 . 1.383(2) ?
    C2 H2A . 0.9300 ?
    C3 C4 . 1.391(2) ?
    C3 H3A . 0.9300 ?
    C4 C5 . 1.386(2) ?
    C4 C7 . 1.487(2) ?
    C5 C6 . 1.386(2) ?
    C5 H5A . 0.9300 ?
    C6 H6A . 0.9300 ?
    C7 C11 . 1.384(2) ?
    C7 C8 . 1.407(2) ?
    C8 C9 . 1.411(2) ?
    C8 C10 . 1.419(2) ?
    C11 C12 . 1.417(2) ?
    C11 H11A . 0.9300 ?
    C12 C13 . 1.411(2) ?
    C12 C15 . 1.413(2) ?
    C13 C14 . 1.352(2) ?
    C13 H13A . 0.9300 ?
    C14 H14A . 0.9300 ?
    C15 C16 . 1.349(2) ?
    C15 H15A . 0.9300 ?
    C16 H16A . 0.9300 ?
    C17 C18 . 1.506(2) ?
    C17 H17A . 0.9700 ?
    C17 H17B . 0.9700 ?
    C18 C19 . 1.526(2) ?
    C18 H18A . 0.9700 ?
    C18 H18B . 0.9700 ?
    C19 C20 . 1.510(2) ?
    C19 H19A . 0.9700 ?
    C19 H19B . 0.9700 ?
    C20 C21 . 1.519(2) ?
    C20 H20A . 0.9700 ?
    C20 H20B . 0.9700 ?
    C21 C22 . 1.508(2) ?
    C21 H21A . 0.9700 ?
    C21 H21B . 0.9700 ?
    C22 H22A . 0.9600 ?
    C22 H22B . 0.9600 ?
    C22 H22C . 0.9600 ?
loop_
    _geom_angle_atom_site_label_1
    _geom_angle_atom_site_label_2
    _geom_angle_atom_site_label_3
    _geom_angle_site_symmetry_1
    _geom_angle_site_symmetry_3
    _geom_angle
    _geom_angle_publ_flag
    C14 N3 C16 . . 118.26(14) ?
    C14 N3 C17 . . 121.48(15) ?
    C16 N3 C17 . . 120.24(14) ?
    C2 C1 F . . 118.64(18) ?
    C2 C1 C6 . . 123.51(17) ?
    F C1 C6 . . 117.85(18) ?
    C1 C2 C3 . . 118.38(17) ?
    C1 C2 H2A . . 120.8 ?
    C3 C2 H2A . . 120.8 ?
    C2 C3 C4 . . 120.85(17) ?
    C2 C3 H3A . . 119.6 ?
    C4 C3 H3A . . 119.6 ?
    C5 C4 C3 . . 118.16(15) ?
    C5 C4 C7 . . 121.33(15) ?
    C3 C4 C7 . . 120.47(15) ?
    C6 C5 C4 . . 121.53(16) ?
    C6 C5 H5A . . 119.2 ?
    C4 C5 H5A . . 119.2 ?
    C1 C6 C5 . . 117.55(17) ?
    C1 C6 H6A . . 121.2 ?
    C5 C6 H6A . . 121.2 ?
    C11 C7 C8 . . 120.62(15) ?
    C11 C7 C4 . . 122.68(14) ?
    C8 C7 C4 . . 116.66(14) ?
    C7 C8 C9 . . 123.00(16) ?
    C7 C8 C10 . . 120.83(15) ?
    C9 C8 C10 . . 116.15(15) ?
    N1 C9 C8 . . 178.3(2) ?
    N2 C10 C8 . . 177.3(2) ?
    C7 C11 C12 . . 130.83(16) ?
    C7 C11 H11A . . 114.6 ?
    C12 C11 H11A . . 114.6 ?
    C13 C12 C15 . . 114.01(15) ?
    C13 C12 C11 . . 127.40(15) ?
    C15 C12 C11 . . 118.49(16) ?
    C14 C13 C12 . . 121.53(16) ?
    C14 C13 H13A . . 119.2 ?
    C12 C13 H13A . . 119.2 ?
    N3 C14 C13 . . 122.33(17) ?
    N3 C14 H14A . . 118.8 ?
    C13 C14 H14A . . 118.8 ?
    C16 C15 C12 . . 122.35(17) ?
    C16 C15 H15A . . 118.8 ?
    C12 C15 H15A . . 118.8 ?
    C15 C16 N3 . . 121.49(16) ?
    C15 C16 H16A . . 119.3 ?
    N3 C16 H16A . . 119.3 ?
    N3 C17 C18 . . 111.79(14) ?
    N3 C17 H17A . . 109.3 ?
    C18 C17 H17A . . 109.3 ?
    N3 C17 H17B . . 109.3 ?
    C18 C17 H17B . . 109.3 ?
    H17A C17 H17B . . 107.9 ?
    C17 C18 C19 . . 112.70(15) ?
    C17 C18 H18A . . 109.1 ?
    C19 C18 H18A . . 109.1 ?
    C17 C18 H18B . . 109.1 ?
    C19 C18 H18B . . 109.1 ?
    H18A C18 H18B . . 107.8 ?
    C20 C19 C18 . . 115.26(16) ?
    C20 C19 H19A . . 108.5 ?
    C18 C19 H19A . . 108.5 ?
    C20 C19 H19B . . 108.5 ?
    C18 C19 H19B . . 108.5 ?
    H19A C19 H19B . . 107.5 ?
    C19 C20 C21 . . 112.76(16) ?
    C19 C20 H20A . . 109.0 ?
    C21 C20 H20A . . 109.0 ?
    C19 C20 H20B . . 109.0 ?
    C21 C20 H20B . . 109.0 ?
    H20A C20 H20B . . 107.8 ?
    C22 C21 C20 . . 112.99(17) ?
    C22 C21 H21A . . 109.0 ?
    C20 C21 H21A . . 109.0 ?
    C22 C21 H21B . . 109.0 ?
    C20 C21 H21B . . 109.0 ?
    H21A C21 H21B . . 107.8 ?
    C21 C22 H22A . . 109.5 ?
    C21 C22 H22B . . 109.5 ?
    H22A C22 H22B . . 109.5 ?
    C21 C22 H22C . . 109.5 ?
    H22A C22 H22C . . 109.5 ?
    H22B C22 H22C . . 109.5 ?
loop_
    _geom_torsion_atom_site_label_1
    _geom_torsion_atom_site_label_2
    _geom_torsion_atom_site_label_3
    _geom_torsion_atom_site_label_4
    _geom_torsion_site_symmetry_1
    _geom_torsion_site_symmetry_2
    _geom_torsion_site_symmetry_3
    _geom_torsion_site_symmetry_4
    _geom_torsion
    _geom_torsion_publ_flag
    F C1 C2 C3 . . . . 179.02(15) ?
    C6 C1 C2 C3 . . . . -0.9(3) ?
    C1 C2 C3 C4 . . . . 0.6(3) ?
    C2 C3 C4 C5 . . . . 0.6(2) ?
    C2 C3 C4 C7 . . . . 178.29(15) ?
    C3 C4 C5 C6 . . . . -1.6(2) ?
    C7 C4 C5 C6 . . . . -179.27(15) ?
    C2 C1 C6 C5 . . . . -0.1(3) ?
    F C1 C6 C5 . . . . -179.97(15) ?
    C4 C5 C6 C1 . . . . 1.4(3) ?
    C5 C4 C7 C11 . . . . -125.40(18) ?
    C3 C4 C7 C11 . . . . 57.0(2) ?
    C5 C4 C7 C8 . . . . 57.0(2) ?
    C3 C4 C7 C8 . . . . -120.63(17) ?
    C11 C7 C8 C9 . . . . -170.88(16) ?
    C4 C7 C8 C9 . . . . 6.8(2) ?
    C11 C7 C8 C10 . . . . 7.7(2) ?
    C4 C7 C8 C10 . . . . -174.63(15) ?
    C8 C7 C11 C12 . . . . -168.25(17) ?
    C4 C7 C11 C12 . . . . 14.2(3) ?
    C7 C11 C12 C13 . . . . 11.4(3) ?
    C7 C11 C12 C15 . . . . -172.34(16) ?
    C15 C12 C13 C14 . . . . 1.1(2) ?
    C11 C12 C13 C14 . . . . 177.44(16) ?
    C16 N3 C14 C13 . . . . -0.1(3) ?
    C17 N3 C14 C13 . . . . 178.42(15) ?
    C12 C13 C14 N3 . . . . -0.2(3) ?
    C13 C12 C15 C16 . . . . -1.7(2) ?
    C11 C12 C15 C16 . . . . -178.44(16) ?
    C12 C15 C16 N3 . . . . 1.6(3) ?
    C14 N3 C16 C15 . . . . -0.6(3) ?
    C17 N3 C16 C15 . . . . -179.09(15) ?
    C14 N3 C17 C18 . . . . -99.45(19) ?
    C16 N3 C17 C18 . . . . 79.0(2) ?
    N3 C17 C18 C19 . . . . 173.21(15) ?
    C17 C18 C19 C20 . . . . 63.6(2) ?
    C18 C19 C20 C21 . . . . 173.53(17) ?
    C19 C20 C21 C22 . . . . -175.80(17) ?
loop_
    _geom_hbond_atom_site_label_D
    _geom_hbond_atom_site_label_H
    _geom_hbond_atom_site_label_A
    _geom_hbond_site_symmetry_A
    _geom_hbond_distance_DH
    _geom_hbond_distance_HA
    _geom_hbond_distance_DA
    _geom_hbond_angle_DHA
    C3 H3A N2 3_655 0.93 2.61 3.535(3) 175
    C16 H16A N1 4_565 0.93 2.51 3.354(3) 151
data_global
_journal_date_recd_electronic     2011-11-18
_journal_date_accepted     2011-11-30
_journal_name_full     'Acta Crystallographica, Section E'
_journal_year     2012
_journal_volume     68
_journal_issue      1
_journal_page_first     o82
_journal_page_last     o82
_journal_paper_category     QO
_journal_paper_doi     10.1107/S160053681105166X
_journal_coeditor_code     XU5392
_publ_contact_author_name     'Dr Zhi-Yuan Wang'
_publ_contact_author_address
;
Department of Chemistry
Carleton University
Ottawa
Ontario
Canada K1S 5B6
;
_publ_contact_author_email     'wayne_wang@carleton.ca'
_publ_contact_author_fax     '01613-5202316'
_publ_contact_author_phone     '01613-5202713'
_publ_section_title
;\
(<i>Z</i>)-1,1-Dicyano-2-(4-fluorophenyl)-3-(1-hexylpyridin-1-ium-4-yl)prop-2-\
en-1-ide
;
loop_
    _publ_author_name
    _publ_author_address
    'Hao, Wen-Hui'
;
Department of Chemistry
Carleton University
Ottawa
Ontario
Canada K1S 5B6
;
    'Wang, Cheng'
;
Key Laboratory of Functional Materials and
Key Laboratory of Polymer Functional Materials
Heilongjiang University
Harbin 150080
People's Republic of China
;
    'Qian, Gang'
;
Department of Chemistry
Carleton University
Ottawa
Ontario
Canada K1S 5B6
;
    'Wang, Zhi-Yuan'
;
Department of Chemistry
Carleton University
Ottawa
Ontario
Canada K1S 5B6
;
