# Supplementary material for: (Z)-1,1-Dicyano-2-(4-fluoro­phen­yl)-3-(1-hexyl­pyridin-1-ium-4-yl)prop-2-en-1-ide
Source: Acta Crystallogr Sect E Struct Rep Online. 2011 Dec 10;68(Pt 1):o82. doi: 10.1107/S160053681105166X (PMC3254434; doi:10.1107/S160053681105166X)
Supplement: Supplementary file 2 [file e-68-00o82-Isup2.hkl]

# 
# h,k,l, Fc-squared, Fo-squared, sigma(Fo-squared) and status flag 
# 
data_I
_shelx_title '   p237 in space group P 21/c' 
_shelx_refln_list_code          4 
_shelx_F_calc_maximum      180.47 
_exptl_crystal_F_000       736.00 
_reflns_d_resolution_high  0.8406 
 
loop_ 
 _symmetry_equiv_pos_as_xyz 
 'x, y, z' 
 '-x, y+1/2, -z+1/2' 
 '-x, -y, -z' 
 'x, -y-1/2, z-1/2' 
 
_cell_length_a    10.4850 
_cell_length_b     8.8090 
_cell_length_c    21.3130 
_cell_angle_alpha  90.000 
_cell_angle_beta  100.628 
_cell_angle_gamma  90.000 
 
_shelx_F_squared_multiplier     1.000 
 
loop_ 
 _refln_index_h 
 _refln_index_k 
 _refln_index_l 
 _refln_F_squared_calc 
 _refln_F_squared_meas 
 _refln_F_squared_sigma 
 _refln_observed_status 
   1   0   0     4157.93     3868.61     36.08 o 
   2   0   0      213.37      233.87     10.55 o 
   3   0   0     2277.64     2051.53     39.66 o 
   4   0   0     1460.73     1546.85     71.16 o 
   5   0   0      461.85      543.19     23.59 o 
   6   0   0      438.32      427.28     40.38 o 
   7   0   0       47.56       53.87     14.64 o 
   8   0   0        8.27        6.38      9.79 o 
   9   0   0      559.40      504.10     60.89 o 
  10   0   0       27.03       31.66     15.66 o 
  11   0   0       13.45       14.81     12.94 o 
  12   0   0       14.86       28.76     14.38 o 
   1   1   0     1536.09     1514.49     23.09 o 
   2   1   0     6785.31     6769.92    121.44 o 
   3   1   0      625.85      580.24     12.47 o 
   4   1   0       56.96       57.84      5.15 o 
   5   1   0        0.95        0.92      1.76 o 
   6   1   0       21.68       18.74      3.10 o 
   7   1   0       18.83       11.36      3.12 o 
   8   1   0      389.28      354.94     22.72 o 
   9   1   0      387.26      348.94     22.90 o 
  10   1   0      128.12      119.21     16.80 o 
  11   1   0       29.21       30.85     10.69 o 
  12   1   0        7.46       21.74      9.01 o 
   0   2   0     1879.18     1758.61     31.40 o 
   1   2   0     1634.47     1626.00     17.67 o 
   2   2   0     5884.91     5993.87     71.67 o 
   3   2   0      426.86      406.60     10.20 o 
   4   2   0      364.73      396.68     12.53 o 
   5   2   0      116.25      113.40      5.48 o 
   6   2   0       16.85       19.27      3.50 o 
   7   2   0       94.88       93.07      7.29 o 
   8   2   0      593.99      559.25     26.66 o 
   9   2   0       55.58       42.23     11.46 o 
  10   2   0       20.81       23.25     10.00 o 
  11   2   0        1.08        5.69      7.35 o 
  12   2   0        3.92       15.07      8.01 o 
   1   3   0     2247.87     2224.34     37.27 o 
   2   3   0       83.05       85.60      4.57 o 
   3   3   0      199.41      214.36      6.26 o 
   4   3   0      172.47      170.80      6.46 o 
   5   3   0      179.42      168.45      6.41 o 
   6   3   0      394.23      378.58     12.88 o 
   7   3   0       13.67       18.01      4.89 o 
   8   3   0      142.06      152.04      9.85 o 
   9   3   0       22.03       23.27      9.88 o 
  10   3   0        2.91        0.00      6.52 o 
  11   3   0        1.73       12.32      7.91 o 
   0   4   0      297.81      274.88     18.21 o 
   1   4   0       81.78       89.36     12.42 o 
   2   4   0       43.09       49.77      4.58 o 
   3   4   0       92.96       88.64      5.01 o 
   4   4   0       41.30       56.00      5.60 o 
   5   4   0      891.69      921.24     20.13 o 
   6   4   0      592.60      616.97     17.35 o 
   7   4   0       14.58       13.37      4.51 o 
   8   4   0        1.62        3.30      3.43 o 
   9   4   0        4.04        2.51      6.12 o 
  10   4   0        3.97       13.03      7.95 o 
  11   4   0        4.63        6.37      7.14 o 
   1   5   0      467.12      476.95     23.15 o 
   2   5   0       15.73       14.96      4.35 o 
   3   5   0       75.87       72.37      5.11 o 
   4   5   0      157.80      161.89      7.63 o 
   5   5   0      933.68      928.17     21.75 o 
   6   5   0        3.09        2.23      3.26 o 
   7   5   0        8.60        2.01      3.38 o 
   8   5   0       37.50       32.50      6.19 o 
   9   5   0        2.54        0.00      3.63 o 
  10   5   0        0.98        8.06      6.99 o 
   0   6   0      595.99      639.62     33.96 o 
   1   6   0        6.94        7.03      3.12 o 
   2   6   0        5.10        3.69      2.62 o 
   3   6   0      222.52      208.73      9.77 o 
   4   6   0      150.07      151.71      8.47 o 
   5   6   0        0.00        1.38      2.99 o 
   6   6   0      173.49      180.02     11.95 o 
   7   6   0       28.84       29.35      6.13 o 
   8   6   0       69.27       92.79     10.29 o 
   9   6   0        0.32        4.89      4.12 o 
  10   6   0        1.79       12.02      8.42 o 
   1   7   0       46.70       53.01      6.84 o 
   2   7   0        5.84        5.04      3.12 o 
   3   7   0       18.40       21.20      4.71 o 
   4   7   0        2.49        4.11      3.86 o 
   5   7   0      232.07      238.41     13.11 o 
   6   7   0        4.94        2.07      3.37 o 
   7   7   0        2.40        0.48      3.46 o 
   8   7   0       36.91       53.62      8.58 o 
   9   7   0       10.61        8.88      5.96 o 
   0   8   0      227.66      215.65     17.24 o 
   1   8   0       40.60       41.12      6.75 o 
   2   8   0       38.33       40.41      6.69 o 
   3   8   0       58.44       60.86      9.44 o 
   4   8   0        7.34        2.68      4.37 o 
   5   8   0        1.71        1.93      4.21 o 
   6   8   0       32.84       34.54      7.13 o 
   7   8   0        2.23        6.58      4.48 o 
   1   9   0        8.71        9.09      4.51 o 
   2   9   0       24.21       26.57      7.25 o 
   3   9   0      125.62      134.33     17.60 o 
   4   9   0        8.46        4.60      4.29 o 
   5   9   0        1.20        1.81      4.67 o 
   6   9   0       12.92       23.41      7.83 o 
   0  10   0      295.11      349.39     33.61 o 
   1  10   0       68.20       80.90     11.94 o 
   2  10   0        8.33       13.47      6.15 o 
   3  10   0        0.04        0.00      5.20 o 
 -12   1   1       40.22       51.81     12.71 o 
 -11   1   1       24.45       45.16     12.00 o 
 -10   1   1        1.64        5.31      7.79 o 
  -9   1   1        2.41       13.03      9.23 o 
  -8   1   1       60.75       61.30      8.62 o 
  -7   1   1      462.16      499.62     37.66 o 
  -6   1   1       52.12       55.63      9.33 o 
  -5   1   1      116.14      120.91      7.37 o 
  -4   1   1     1794.44     1847.94     23.36 o 
  -3   1   1     4005.11     4014.32     81.47 o 
  -2   1   1     2483.93     2372.44     40.82 o 
  -1   1   1     2192.61     2053.29     13.62 o 
   0   1   1      148.40      112.77      3.54 o 
   1   1   1     2866.64     2843.98     29.94 o 
   2   1   1        7.71        3.77      1.55 o 
   3   1   1     2396.48     2446.41     34.78 o 
   4   1   1      207.72      200.24      6.91 o 
   5   1   1      688.15      725.07     20.88 o 
   6   1   1        0.53        0.00      2.25 o 
   7   1   1       10.04       11.94      5.24 o 
   8   1   1      166.27      172.79     12.24 o 
   9   1   1       23.61       27.53     10.59 o 
  10   1   1       22.36       23.97      7.30 o 
  11   1   1       17.04       26.68     10.29 o 
  12   1   1        0.26       17.88      9.03 o 
 -12   2   1        0.02       14.99      8.09 o 
 -11   2   1       36.39       35.35     10.80 o 
 -10   2   1      101.78      102.47     17.32 o 
  -9   2   1       62.42       57.11     14.47 o 
  -8   2   1      127.69      112.91     14.79 o 
  -7   2   1      314.75      314.21     18.23 o 
  -6   2   1       55.92       66.74      5.65 o 
  -5   2   1        2.41        4.43      2.61 o 
  -4   2   1      689.10      706.87     22.29 o 
  -3   2   1       44.80       40.80      3.28 o 
  -2   2   1      806.40      805.33     21.85 o 
  -1   2   1     2287.65     2218.41     25.48 o 
   0   2   1      100.82       84.24      4.62 o 
   1   2   1    12798.95    12663.92    151.73 o 
   2   2   1     6006.08     6092.01     43.14 o 
   3   2   1     2650.25     2733.45     31.60 o 
   4   2   1       46.12       52.64      3.93 o 
   5   2   1       28.67       30.95      3.68 o 
   6   2   1        1.87        1.32      2.29 o 
   7   2   1       64.19       74.16      6.79 o 
   8   2   1      334.23      315.19     20.78 o 
   9   2   1      176.14      157.97     17.44 o 
  10   2   1       17.61       22.30     10.00 o 
  11   2   1        3.62        4.63      5.59 o 
 -11   3   1        0.07        6.95      6.70 o 
 -10   3   1       25.31       25.30     10.08 o 
  -9   3   1       40.48       50.67     15.53 o 
  -8   3   1       39.92       47.49      6.81 o 
  -7   3   1       15.33       19.48      4.73 o 
  -6   3   1       12.82       14.20      4.72 o 
  -5   3   1       81.33       83.17      3.81 o 
  -4   3   1      570.23      588.84     11.70 o 
  -3   3   1      368.42      378.46     12.33 o 
  -2   3   1      780.85      776.16     16.99 o 
  -1   3   1      966.34      981.27     17.12 o 
   0   3   1        1.56        2.21      2.06 o 
   1   3   1        6.43        3.25      2.14 o 
   2   3   1      201.66      188.89      6.93 o 
   3   3   1      446.04      420.45     13.15 o 
   4   3   1     1115.54     1154.14     17.67 o 
   5   3   1     2109.91     2225.00     58.10 o 
   6   3   1       71.89       79.45      7.09 o 
   7   3   1      114.44      113.12      8.44 o 
   8   3   1      199.84      186.81     18.12 o 
   9   3   1       56.22       45.27     12.02 o 
  10   3   1       68.18       53.03     12.37 o 
  11   3   1       27.60       26.35     10.30 o 
 -11   4   1       11.96       12.26     14.77 o 
 -10   4   1        3.28        9.70      7.27 o 
  -9   4   1       30.94       34.13     10.80 o 
  -8   4   1      195.78      196.61     11.25 o 
  -7   4   1      195.63      194.76     10.87 o 
  -6   4   1       97.92       98.03     15.91 o 
  -5   4   1      112.44      101.78      9.17 o 
  -4   4   1       13.48       14.65      3.25 o 
  -3   4   1       47.13       39.77      4.48 o 
  -2   4   1        0.00        2.45      1.89 o 
  -1   4   1     1159.84     1142.39     20.59 o 
   0   4   1     1018.67     1031.55     19.86 o 
   1   4   1      656.42      660.55     16.19 o 
   2   4   1        0.48        1.95      2.00 o 
   3   4   1      245.92      235.79      6.95 o 
   4   4   1       81.78       77.97      4.40 o 
   5   4   1      382.53      379.39     13.22 o 
   6   4   1      152.56      140.58      9.21 o 
   7   4   1        2.85        0.07      4.42 o 
   8   4   1       32.68       37.63      7.76 o 
   9   4   1       58.18       68.11     13.44 o 
  10   4   1        0.47        0.00      6.40 o 
  11   4   1       16.00       17.22      9.68 o 
 -10   5   1        6.14        0.00      8.21 o 
  -9   5   1       34.26       22.12      5.53 o 
  -8   5   1      253.94      256.49     13.67 o 
  -7   5   1       52.43       39.75      6.59 o 
  -6   5   1       25.72       31.95      5.82 o 
  -5   5   1      133.74      124.10     13.41 o 
  -4   5   1        7.64        8.67      3.22 o 
  -3   5   1      210.63      218.86      9.50 o 
  -2   5   1        0.37        0.43      2.24 o 
  -1   5   1        0.03        0.27      2.18 o 
   0   5   1       82.15       84.95      7.70 o 
   1   5   1      129.29      135.25      8.56 o 
   2   5   1       21.36       21.70      5.97 o 
   3   5   1       60.36       72.61      5.11 o 
   4   5   1       48.29       51.62      4.52 o 
   5   5   1        4.08        6.98      3.38 o 
   6   5   1      326.89      287.82     13.03 o 
   7   5   1      749.40      760.86     21.56 o 
   8   5   1       82.27       66.27     10.01 o 
   9   5   1        1.53        0.00      5.21 o 
  10   5   1        0.16        1.56      5.34 o 
 -10   6   1        0.59        0.10      6.95 o 
  -9   6   1        0.25        1.64      3.90 o 
  -8   6   1       37.29       49.12      7.57 o 
  -7   6   1        1.71        4.14      3.52 o 
  -6   6   1       22.92       17.33      5.10 o 
  -5   6   1       10.52        7.16      3.73 o 
  -4   6   1        7.36        6.62      3.56 o 
  -3   6   1       80.51       77.19      9.95 o 
  -2   6   1        7.77        7.82      3.32 o 
  -1   6   1        6.61        7.86      3.54 o 
   0   6   1       96.06       95.36      8.94 o 
   1   6   1       78.18       75.20      8.22 o 
   2   6   1        1.50        4.96      2.75 o 
   3   6   1        3.88        8.19      2.75 o 
   4   6   1      166.57      171.84     10.21 o 
   5   6   1      113.21      101.17      9.40 o 
   6   6   1        0.17        1.08      3.42 o 
   7   6   1       81.50       95.98     10.09 o 
   8   6   1        8.44        2.44      5.68 o 
   9   6   1        5.68        2.02      4.74 o 
  -9   7   1        1.12        0.80      4.15 o 
  -8   7   1       10.88        7.04      5.17 o 
  -7   7   1       23.05       20.47      5.57 o 
  -6   7   1       91.47       98.06     10.44 o 
  -5   7   1        1.40        0.00      3.11 o 
  -4   7   1        0.13        0.00      3.20 o 
  -3   7   1        7.84        6.03      4.05 o 
  -2   7   1       35.57       44.53      6.35 o 
  -1   7   1       98.60       91.35      8.45 o 
   0   7   1       70.05       72.08      7.82 o 
   1   7   1       11.61       15.62      4.17 o 
   2   7   1       10.05       12.13      3.80 o 
   3   7   1       14.12       17.99      4.34 o 
   4   7   1       63.59       59.23      9.11 o 
   5   7   1      247.15      236.03     13.02 o 
   6   7   1        0.34        0.00      3.09 o 
   7   7   1        8.66       14.68      5.09 o 
   8   7   1       17.34       18.36      6.90 o 
   9   7   1       44.81       62.57     11.29 o 
  -7   8   1       10.36       13.79      5.41 o 
  -6   8   1       10.33        6.75      4.28 o 
  -5   8   1       47.62       49.25      9.26 o 
  -4   8   1       36.42       29.36      7.01 o 
  -3   8   1       34.02       29.86      7.22 o 
  -2   8   1        3.99        2.66      3.93 o 
  -1   8   1        1.10        0.00      2.80 o 
   0   8   1        6.45       14.86      4.76 o 
   1   8   1       28.74       37.94      6.58 o 
   2   8   1       39.23       41.77      6.83 o 
   3   8   1        5.21        0.00      3.60 o 
   4   8   1        0.77        0.00      3.74 o 
   5   8   1        1.85        1.01      4.19 o 
   6   8   1       35.02       35.96      7.26 o 
   7   8   1        0.72        5.04      5.03 o 
  -6   9   1        2.92       13.84      5.80 o 
  -5   9   1        3.95       11.73      5.72 o 
  -4   9   1        0.09        3.93      3.84 o 
  -3   9   1        1.40        0.18      8.77 o 
  -2   9   1        1.49        1.52      3.78 o 
  -1   9   1       71.00       87.18     11.84 o 
   0   9   1       34.23       32.24      6.86 o 
   1   9   1       70.43       81.53      9.72 o 
   2   9   1       86.93       99.24     10.24 o 
   3   9   1        3.25        4.55      4.67 o 
   4   9   1       35.52       30.87      7.70 o 
   5   9   1        7.74        5.52      4.75 o 
   6   9   1        2.11        9.60      6.82 o 
  -3  10   1        2.25       11.36      6.97 o 
  -2  10   1        5.98        3.73      6.03 o 
  -1  10   1        5.91        4.43      5.22 o 
   0  10   1        3.35       10.51      5.90 o 
   1  10   1        4.92        3.68      4.76 o 
   2  10   1       31.08       27.74     14.38 o 
   3  10   1        5.36       12.27      6.52 o 
 -12   0   2        0.00        0.00     10.13 o 
 -11   0   2       32.35       68.59     20.25 o 
 -10   0   2       26.00        8.60     11.06 o 
  -9   0   2     1080.60     1040.96     53.44 o 
  -8   0   2      118.68       94.97     19.91 o 
  -7   0   2      860.82      784.72     39.83 o 
  -6   0   2     1453.47     1491.10     72.12 o 
  -5   0   2     2628.80     2817.65    139.01 o 
  -4   0   2     1000.79     1066.71     58.12 o 
  -3   0   2      981.03      941.51     31.44 o 
  -2   0   2    19823.85    18174.46    129.01 o 
  -1   0   2     2039.21     1957.76     34.76 o 
   0   0   2     1159.74     1106.44     37.44 o 
   1   0   2     3562.57     3271.78     71.00 o 
   2   0   2    23039.65    21242.33    588.94 o 
   3   0   2     1328.02     1293.78     55.93 o 
   4   0   2      974.96     1011.72     37.28 o 
   5   0   2      588.43      630.19     13.40 o 
   6   0   2      501.20      479.64     27.50 o 
   7   0   2      119.78      112.76     12.19 o 
   8   0   2       66.58       59.93     10.96 o 
   9   0   2      333.35      361.35     30.25 o 
  10   0   2       32.99       39.83     15.74 o 
  11   0   2       10.59        0.26      9.19 o 
  12   0   2        5.13       16.94     12.51 o 
 -12   1   2        3.57       19.92      9.24 o 
 -11   1   2        7.35        6.06      8.47 o 
 -10   1   2        0.00        0.00      6.70 o 
  -9   1   2      225.46      221.04     19.99 o 
  -8   1   2     1166.59     1123.82     36.37 o 
  -7   1   2       16.97       23.60      5.20 o 
  -6   1   2      622.55      664.22     33.84 o 
  -5   1   2       59.46       55.46      3.56 o 
  -4   1   2      403.21      397.64      7.63 o 
  -3   1   2      535.28      502.69      8.29 o 
  -2   1   2      234.19      228.66      5.50 o 
  -1   1   2     1371.43     1361.88     13.03 o 
   0   1   2     5397.98     5478.37    121.63 o 
   1   1   2      849.60      841.09     12.62 o 
   2   1   2     2245.69     2215.35     28.82 o 
   3   1   2     2246.04     2216.77     38.26 o 
   4   1   2      291.84      264.22     16.32 o 
   5   1   2      320.74      317.64      9.64 o 
   6   1   2        3.59        5.22      3.05 o 
   7   1   2        1.04        0.00      4.09 o 
   8   1   2      124.84      125.07      9.70 o 
   9   1   2      560.14      562.55     31.88 o 
  10   1   2        0.00        5.74      5.70 o 
  11   1   2        1.01        6.16      6.03 o 
 -12   2   2        6.42        4.31      6.73 o 
 -11   2   2        0.35        4.60      6.82 o 
 -10   2   2        6.40        9.73      7.91 o 
  -9   2   2       11.16        6.78      7.71 o 
  -8   2   2       18.16        3.36     11.11 o 
  -7   2   2       52.51       49.61      7.04 o 
  -6   2   2       40.79       63.95      5.41 o 
  -5   2   2      967.69     1050.74     26.09 o 
  -4   2   2      833.46      871.14     18.97 o 
  -3   2   2     2732.10     2845.66     25.33 o 
  -2   2   2     3267.69     3329.31     36.32 o 
  -1   2   2    11214.40    10900.48    210.24 o 
   0   2   2     8944.00     8865.79    163.01 o 
   1   2   2    32569.33    30865.57    629.13 o 
   2   2   2     2997.50     3260.09     41.45 o 
   3   2   2     4341.39     4578.50     45.57 o 
   4   2   2      377.73      359.88     11.31 o 
   5   2   2       65.55       63.60      5.97 o 
   6   2   2      245.65      280.63     12.69 o 
   7   2   2       96.03       98.43      7.53 o 
   8   2   2      210.18      196.81     18.08 o 
   9   2   2       34.33       29.21     10.43 o 
  10   2   2       73.52       65.36     10.72 o 
  11   2   2       14.40        8.40      5.97 o 
 -11   3   2       31.43       41.78     12.19 o 
 -10   3   2        0.43        0.00     15.06 o 
  -9   3   2       20.58       24.49      9.71 o 
  -8   3   2      214.12      213.08     11.23 o 
  -7   3   2       34.70       34.73      7.02 o 
  -6   3   2      141.48      147.84     10.15 o 
  -5   3   2        3.00        4.67      2.24 o 
  -4   3   2      267.30      270.98      8.42 o 
  -3   3   2      446.87      402.83     10.04 o 
  -2   3   2      135.38      116.42      6.33 o 
  -1   3   2      482.08      454.76     11.62 o 
   0   3   2      405.26      388.84     10.87 o 
   1   3   2       90.28       87.60      5.84 o 
   2   3   2       33.03       37.17      3.42 o 
   3   3   2      757.62      749.66     12.13 o 
   4   3   2     2805.67     2930.32     40.11 o 
   5   3   2       17.17       20.78      3.48 o 
   6   3   2      167.04      150.62     10.54 o 
   7   3   2       39.11       41.89      7.40 o 
   8   3   2      304.97      292.66     20.31 o 
   9   3   2        2.99        0.50      5.71 o 
  10   3   2       23.85       31.65     13.83 o 
  11   3   2        7.52       17.79      6.94 o 
 -11   4   2        5.06        7.09      8.26 o 
 -10   4   2       21.17       16.16      8.93 o 
  -9   4   2       34.58       41.47     11.00 o 
  -8   4   2        7.93        6.48      3.58 o 
  -7   4   2      201.39      189.12     12.82 o 
  -6   4   2       79.19       74.38      8.89 o 
  -5   4   2       85.56       87.57      8.77 o 
  -4   4   2        0.80        3.52      2.22 o 
  -3   4   2     1666.97     1647.74     40.10 o 
  -2   4   2       91.45       88.57      6.69 o 
  -1   4   2       17.69       22.25      4.10 o 
   0   4   2        2.21        2.42      2.44 o 
   1   4   2      274.76      253.58     10.35 o 
   2   4   2       18.31       15.61      3.40 o 
   3   4   2      369.87      357.85      9.75 o 
   4   4   2       65.79       67.39      6.51 o 
   5   4   2       67.41       78.48      7.39 o 
   6   4   2      240.30      228.34     11.14 o 
   7   4   2       35.61       43.37      7.78 o 
   8   4   2        1.21        0.69      3.96 o 
   9   4   2        0.72        0.00      5.81 o 
  10   4   2        0.01        0.00      5.49 o 
  11   4   2       27.16       41.46      9.56 o 
 -10   5   2        0.03        2.60      6.68 o 
  -9   5   2       16.59       15.39      5.33 o 
  -8   5   2       33.16       43.34      7.18 o 
  -7   5   2       27.36       26.69      5.62 o 
  -6   5   2       52.92       58.16      8.61 o 
  -5   5   2        0.76        2.19      3.20 o 
  -4   5   2      224.38      246.59     10.19 o 
  -3   5   2      227.89      222.79     10.91 o 
  -2   5   2        0.47        2.38      2.90 o 
  -1   5   2       75.58       94.95      7.93 o 
   0   5   2       15.56       20.11      4.53 o 
   1   5   2      128.26      120.53      8.25 o 
   2   5   2      283.89      254.71     11.70 o 
   3   5   2       10.39        9.84      3.02 o 
   4   5   2      161.04      155.08      6.61 o 
   5   5   2       29.32       30.76      5.68 o 
   6   5   2        3.43       10.37      3.99 o 
   7   5   2       22.54       31.25      7.31 o 
   8   5   2       22.16       24.18      7.04 o 
   9   5   2        8.74       17.04      8.31 o 
  10   5   2        1.82        6.98      6.51 o 
 -10   6   2       21.52       22.09     10.37 o 
  -9   6   2       19.24       17.91      5.68 o 
  -8   6   2       12.81       16.86      5.62 o 
  -7   6   2        2.09        0.24      3.13 o 
  -6   6   2      163.07      176.44     17.35 o 
  -5   6   2       23.87       20.39      5.84 o 
  -4   6   2       45.69       58.72      6.65 o 
  -3   6   2       28.84       33.46      8.30 o 
  -2   6   2        0.49        5.02      3.76 o 
  -1   6   2      145.79      143.29      9.58 o 
   0   6   2        5.29        3.33      3.10 o 
   1   6   2      188.66      191.81     11.22 o 
   2   6   2        1.06        0.00      2.42 o 
   3   6   2       15.17       12.08      3.39 o 
   4   6   2      497.15      459.26     16.05 o 
   5   6   2        3.96        4.92      3.51 o 
   6   6   2      282.66      282.00     19.10 o 
   7   6   2        5.10        0.96      5.33 o 
   8   6   2        2.44        0.00      4.23 o 
   9   6   2       27.04       30.50      8.16 o 
  -9   7   2        0.80        0.26      4.45 o 
  -8   7   2       16.49       17.68      5.38 o 
  -7   7   2       88.28       85.61     10.14 o 
  -6   7   2       45.15       36.97      6.81 o 
  -5   7   2       27.47       21.95      5.52 o 
  -4   7   2      269.96      259.13     26.98 o 
  -3   7   2       26.21       14.59      5.71 o 
  -2   7   2       29.77       35.90      8.45 o 
  -1   7   2       17.63       20.50      6.69 o 
   0   7   2      200.36      192.02     12.17 o 
   1   7   2        1.09        5.97      4.33 o 
   2   7   2        0.24        0.90      2.52 o 
   3   7   2      156.65      156.78      8.85 o 
   4   7   2       63.70       55.63      8.76 o 
   5   7   2       48.92       39.74      7.05 o 
   6   7   2       28.62       31.26      7.70 o 
   7   7   2       29.61       33.25      8.12 o 
   8   7   2        4.31        1.33      4.84 o 
  -8   8   2        1.68        2.75      4.38 o 
  -7   8   2        2.08        4.68      4.39 o 
  -6   8   2        1.08        2.93      3.19 o 
  -5   8   2       84.52       89.09     11.96 o 
  -4   8   2        1.50        0.00      2.75 o 
  -3   8   2       59.49       65.01      9.84 o 
  -2   8   2        8.79       11.88      5.14 o 
  -1   8   2        1.76        2.21      3.32 o 
   0   8   2      206.38      202.40     16.07 o 
   1   8   2      189.45      193.01     11.73 o 
   2   8   2       31.00       40.09      6.55 o 
   3   8   2       52.17       55.60     11.97 o 
   4   8   2        5.19        9.80      5.07 o 
   5   8   2       14.84       15.92      7.32 o 
   6   8   2       20.39       24.87     11.32 o 
   7   8   2        0.71        0.00      4.44 o 
  -6   9   2       14.02       10.59      5.90 o 
  -5   9   2       39.06       29.50      8.28 o 
  -4   9   2        3.34        9.86      4.81 o 
  -3   9   2        7.19       10.30      6.53 o 
  -2   9   2        1.48        4.52      4.68 o 
  -1   9   2       11.25        9.54      5.12 o 
   0   9   2       19.20       20.00      6.68 o 
   1   9   2       49.28       56.93      9.70 o 
   2   9   2       20.35       17.58      5.89 o 
   3   9   2       31.11       29.65      8.98 o 
   4   9   2        8.25        9.16      6.79 o 
   5   9   2        0.10        0.89      6.23 o 
   6   9   2        0.30        2.47      6.36 o 
  -3  10   2        0.01        5.99      5.60 o 
  -2  10   2       74.01       82.01     12.39 o 
  -1  10   2       83.88      101.02     13.05 o 
   0  10   2        5.78        0.00      3.94 o 
   1  10   2        1.91        6.76      5.06 o 
   2  10   2        0.13        0.00      7.32 o 
   3  10   2        7.37       12.38      9.74 o 
 -12   1   3        3.43        6.03      7.46 o 
 -11   1   3        4.42        6.67      7.71 o 
 -10   1   3        0.32        4.26      7.60 o 
  -9   1   3       57.96       48.27     12.29 o 
  -8   1   3       50.45       50.79     11.61 o 
  -7   1   3       13.08       16.01      4.70 o 
  -6   1   3      378.83      368.24     12.41 o 
  -5   1   3      573.30      598.38     20.65 o 
  -4   1   3      817.00      836.34     26.46 o 
  -3   1   3      969.80      953.54     14.59 o 
  -2   1   3    10024.60     9780.96     92.12 o 
  -1   1   3      109.96       99.70      3.37 o 
   0   1   3      358.15      364.75      8.69 o 
   1   1   3     1146.94     1266.89     13.73 o 
   2   1   3      253.23      239.19      5.13 o 
   3   1   3      970.94      928.59     13.59 o 
   4   1   3       39.14       38.31      3.06 o 
   5   1   3        0.17        0.73      1.69 o 
   6   1   3       82.08       77.09      5.62 o 
   7   1   3        0.04        0.12      3.98 o 
   8   1   3      314.61      293.62     15.35 o 
   9   1   3       44.68       45.69      8.83 o 
  10   1   3       39.94       40.75      8.88 o 
  11   1   3       54.55       42.60      9.32 o 
 -12   2   3       10.40       13.58      8.30 o 
 -11   2   3       24.79       22.25      9.83 o 
 -10   2   3       27.94       39.19     11.91 o 
  -9   2   3        0.64        1.34      6.82 o 
  -8   2   3       42.03       59.82     11.99 o 
  -7   2   3       34.22       35.19      7.21 o 
  -6   2   3      116.16      101.28      8.26 o 
  -5   2   3      699.52      740.86     12.30 o 
  -4   2   3      861.83      924.08     13.76 o 
  -3   2   3     3124.96     3140.27     35.03 o 
  -2   2   3      665.69      599.02     10.51 o 
  -1   2   3     8235.29     8473.90    154.59 o 
   0   2   3    16309.07    16079.91    305.00 o 
   1   2   3      446.18      442.10     10.32 o 
   2   2   3      118.22      111.68      4.40 o 
   3   2   3      211.73      214.23      7.42 o 
   4   2   3      238.97      223.29      8.45 o 
   5   2   3        2.01        1.30      2.68 o 
   6   2   3       74.00       87.14      6.77 o 
   7   2   3        0.60        5.64      3.76 o 
   8   2   3       62.45       47.20      8.93 o 
   9   2   3       93.54      111.52     12.37 o 
  10   2   3        0.12        0.80      5.23 o 
  11   2   3        2.00        2.53      5.67 o 
 -11   3   3        6.44        9.72      8.57 o 
 -10   3   3       11.33       29.37     10.56 o 
  -9   3   3      144.61      149.74     17.42 o 
  -8   3   3       88.33       81.84      9.86 o 
  -7   3   3      101.50       96.57      9.73 o 
  -6   3   3       29.23       31.91      6.26 o 
  -5   3   3      198.38      232.53      8.18 o 
  -4   3   3      164.39      146.10      6.67 o 
  -3   3   3       18.85       21.41      3.38 o 
  -2   3   3     1848.97     1946.18     44.79 o 
  -1   3   3       31.07       24.13      3.73 o 
   0   3   3     3477.21     3529.22     56.59 o 
   1   3   3      744.21      788.62     19.06 o 
   2   3   3      622.35      596.61     12.34 o 
   3   3   3       70.87       72.39      4.98 o 
   4   3   3     4556.23     4890.90     62.44 o 
   5   3   3       30.60       38.21      4.97 o 
   6   3   3        0.21        0.00      3.13 o 
   7   3   3      130.16      140.67     11.01 o 
   8   3   3      765.39      699.99     30.32 o 
   9   3   3        0.36        4.53      7.28 o 
  10   3   3        1.71        7.63      5.98 o 
  11   3   3        0.13        9.02      6.06 o 
 -11   4   3        0.43        0.00      6.93 o 
 -10   4   3       37.67       45.31     12.25 o 
  -9   4   3      229.98      226.60     19.76 o 
  -8   4   3       65.07       56.03      8.98 o 
  -7   4   3        2.04        4.11      4.39 o 
  -6   4   3       77.73       81.56      9.07 o 
  -5   4   3       76.22       71.66      5.96 o 
  -4   4   3       94.26       95.05      6.46 o 
  -3   4   3      144.19      131.43      6.90 o 
  -2   4   3       58.00       64.35      4.52 o 
  -1   4   3     2066.63     2107.29     35.49 o 
   0   4   3      111.89      107.68      8.90 o 
   1   4   3      142.88      134.68      9.45 o 
   2   4   3     1671.89     1740.94     23.56 o 
   3   4   3     1885.90     1884.61     29.38 o 
   4   4   3       95.82      105.16      6.60 o 
   5   4   3      435.83      412.26     16.05 o 
   6   4   3        1.61        0.08      3.65 o 
   7   4   3       15.34        8.51      5.08 o 
   8   4   3        2.69        0.91      4.53 o 
   9   4   3      193.14      171.60     19.05 o 
  10   4   3       15.86       16.29      7.20 o 
 -10   5   3        0.25        0.00      5.73 o 
  -9   5   3       65.96       74.00      9.24 o 
  -8   5   3       37.94       37.22     18.76 o 
  -7   5   3       11.79       11.75      5.43 o 
  -6   5   3        0.28        0.28      3.56 o 
  -5   5   3      100.95       94.68      9.68 o 
  -4   5   3        0.07        0.00      2.31 o 
  -3   5   3      546.27      534.01     16.64 o 
  -2   5   3      360.05      378.01     23.28 o 
  -1   5   3      603.61      665.03     22.46 o 
   0   5   3      875.26      846.27     25.31 o 
   1   5   3      303.45      300.43     12.63 o 
   2   5   3      893.31      865.02     21.20 o 
   3   5   3       78.33       80.21      6.10 o 
   4   5   3       11.31       11.33      3.61 o 
   5   5   3     1413.80     1368.73     30.69 o 
   6   5   3      985.12      933.15     26.71 o 
   7   5   3      171.81      176.85     13.50 o 
   8   5   3       57.19       67.20     10.14 o 
   9   5   3       41.24       49.04     12.36 o 
  10   5   3       16.47       34.51     11.22 o 
 -10   6   3        2.57        8.50      7.18 o 
  -9   6   3       20.99       22.48      5.78 o 
  -8   6   3       36.86       29.80      6.49 o 
  -7   6   3      121.74      116.30     15.69 o 
  -6   6   3      198.22      197.67     13.91 o 
  -5   6   3       18.79       21.47      6.00 o 
  -4   6   3        1.15        4.48      3.09 o 
  -3   6   3       36.42       48.41      8.43 o 
  -2   6   3        3.22        4.12      3.79 o 
  -1   6   3      162.13      160.99     12.74 o 
   0   6   3      248.94      283.50     18.81 o 
   1   6   3        6.96        8.37      4.84 o 
   2   6   3        4.54        8.47      3.91 o 
   3   6   3       68.64       68.21      7.06 o 
   4   6   3       10.58        4.83      4.00 o 
   5   6   3       86.33       86.08     10.38 o 
   6   6   3        2.37        5.63      4.27 o 
   7   6   3        5.44        3.90      4.57 o 
   8   6   3       30.34       25.84      7.23 o 
   9   6   3       79.93       80.55     15.12 o 
  -9   7   3        0.45        0.00      4.25 o 
  -8   7   3       31.02       30.47      6.73 o 
  -7   7   3        5.51        5.19      4.01 o 
  -6   7   3       25.58       22.57      8.25 o 
  -5   7   3      117.33      120.07     12.41 o 
  -4   7   3       25.01       24.82      7.90 o 
  -3   7   3        3.16        3.99      4.17 o 
  -2   7   3       92.89       86.13     11.85 o 
  -1   7   3       11.74       15.68      6.34 o 
   0   7   3       20.15       13.29      5.85 o 
   1   7   3       56.34       51.03      9.81 o 
   2   7   3       76.62       83.65     11.74 o 
   3   7   3      473.81      483.48     15.96 o 
   4   7   3       58.56       67.65     12.00 o 
   5   7   3        4.98        4.05      4.38 o 
   6   7   3        0.02        0.00      3.75 o 
   7   7   3       24.19       16.56      6.71 o 
   8   7   3      114.60      104.74     13.25 o 
  -8   8   3       32.80       29.98      7.12 o 
  -7   8   3       13.53       14.48      5.37 o 
  -6   8   3        0.05        0.00      3.43 o 
  -5   8   3        4.32        1.89      4.43 o 
  -4   8   3        4.56        9.02      8.25 o 
  -3   8   3        3.41        0.00      4.13 o 
  -2   8   3        3.92        2.64      4.28 o 
  -1   8   3        0.04        0.00      4.21 o 
   0   8   3       94.87      102.80     20.08 o 
   1   8   3      182.90      195.85     13.32 o 
   2   8   3        7.69        6.75      4.42 o 
   3   8   3      230.59      234.73     18.40 o 
   4   8   3       17.40        6.32      6.27 o 
   5   8   3       20.39       17.75     12.17 o 
   6   8   3        1.91        0.63      5.57 o 
   7   8   3        0.01        0.00      4.95 o 
  -6   9   3       11.90        0.62      5.63 o 
  -5   9   3       64.07       66.16     11.28 o 
  -4   9   3        9.08       14.37      5.68 o 
  -3   9   3       23.63       33.20      9.58 o 
  -2   9   3       32.27       42.60      8.64 o 
  -1   9   3        0.68        0.00      4.90 o 
   0   9   3       34.39       28.24      7.46 o 
   1   9   3       45.89       48.67      9.23 o 
   2   9   3       54.15       57.79      9.71 o 
   3   9   3        4.06        8.79      7.32 o 
   4   9   3       88.71       77.83     14.01 o 
   5   9   3        0.14        0.00      5.32 o 
  -3  10   3        3.76        5.69      6.26 o 
  -2  10   3        7.73       18.78      6.62 o 
  -1  10   3        5.68        0.11      4.65 o 
   0  10   3       19.04       23.84      7.32 o 
   1  10   3        4.79        8.97      5.27 o 
   2  10   3        3.64        9.96      9.53 o 
   3  10   3       16.51       26.31      8.75 o 
 -12   0   4        0.36        0.00     10.81 o 
 -11   0   4        0.58        0.00      9.28 o 
 -10   0   4       42.10       47.83     17.36 o 
  -9   0   4       13.30       10.47     12.08 o 
  -8   0   4       45.38       18.64     13.19 o 
  -7   0   4      700.95      658.00     36.42 o 
  -6   0   4      561.04      505.64     26.68 o 
  -5   0   4      237.25      226.60     19.15 o 
  -4   0   4       41.44       29.01      4.61 o 
  -3   0   4     1016.94      929.41     27.32 o 
  -2   0   4      290.09      273.22      9.39 o 
  -1   0   4      130.95      177.74      6.28 o 
   0   0   4    19878.47    19353.02    659.53 o 
   1   0   4       80.00       85.64      4.29 o 
   2   0   4        0.09        1.99      2.68 o 
   3   0   4     5396.26     5625.00    146.93 o 
   4   0   4      374.78      361.00     10.52 o 
   5   0   4      145.87      136.48      7.57 o 
   6   0   4      168.55      157.57      8.51 o 
   7   0   4       26.48       27.32     15.49 o 
   8   0   4      182.63      165.82     17.36 o 
   9   0   4      979.96      967.35     70.93 o 
  10   0   4        5.68        3.02      6.84 o 
  11   0   4       34.29       40.51     16.17 o 
 -12   1   4        0.28        8.03      7.50 o 
 -11   1   4        2.08        4.29      7.45 o 
 -10   1   4       40.22       32.62     11.28 o 
  -9   1   4      135.16      153.24     17.27 o 
  -8   1   4       13.64       15.16      8.27 o 
  -7   1   4      408.13      368.55     23.92 o 
  -6   1   4        0.10        4.84      2.40 o 
  -5   1   4      892.18      951.39     14.70 o 
  -4   1   4       68.32       56.35      4.24 o 
  -3   1   4        6.39        5.79      2.32 o 
  -2   1   4      254.90      249.08      6.66 o 
  -1   1   4      263.90      249.03      7.22 o 
   0   1   4        0.09        2.45      2.21 o 
   1   1   4      352.53      325.44      6.33 o 
   2   1   4        5.44        2.71      1.71 o 
   3   1   4      977.91     1019.09     15.44 o 
   4   1   4      501.47      527.50     11.27 o 
   5   1   4        0.77        2.57      1.97 o 
   6   1   4        1.37        1.62      2.71 o 
   7   1   4       32.92       32.21      6.04 o 
   8   1   4      104.16       97.21      9.22 o 
   9   1   4      217.43      222.48     14.83 o 
  10   1   4        8.51       12.62      6.37 o 
  11   1   4       40.77       63.32     11.19 o 
 -12   2   4        1.37        3.83      7.29 o 
 -11   2   4        4.80        0.58      7.52 o 
 -10   2   4       81.34       80.45     14.62 o 
  -9   2   4       79.89       80.75     13.86 o 
  -8   2   4      466.51      432.14     17.26 o 
  -7   2   4       25.24       26.73      5.98 o 
  -6   2   4        2.18        2.10      3.37 o 
  -5   2   4      288.61      306.64      8.93 o 
  -4   2   4     2471.68     2651.05     39.99 o 
  -3   2   4       49.71       65.29      4.48 o 
  -2   2   4       22.80       24.61      2.49 o 
  -1   2   4      280.25      248.28      6.38 o 
   0   2   4     2293.50     2351.27     32.62 o 
   1   2   4     6158.69     6174.24     89.12 o 
   2   2   4     3072.30     3093.65     32.72 o 
   3   2   4      634.29      614.87     10.04 o 
   4   2   4        9.27        9.90      2.33 o 
   5   2   4      106.48      114.19      6.93 o 
   6   2   4      248.22      225.88      9.02 o 
   7   2   4       81.57       87.23      7.61 o 
   8   2   4       76.04       71.98     10.29 o 
   9   2   4        3.52        2.46      4.98 o 
  10   2   4      103.68      116.86     13.47 o 
  11   2   4       86.93      105.22     13.80 o 
 -11   3   4       11.22       13.64      9.00 o 
 -10   3   4        8.70        6.04      7.31 o 
  -9   3   4       33.39       39.93     10.99 o 
  -8   3   4        8.48       12.01      5.45 o 
  -7   3   4       56.19       57.06      8.09 o 
  -6   3   4        2.84        1.57      3.51 o 
  -5   3   4      757.52      738.50     14.66 o 
  -4   3   4        0.73        0.78      2.01 o 
  -3   3   4        4.92        5.66      2.45 o 
  -2   3   4     1264.97     1298.00     35.68 o 
  -1   3   4      321.99      331.15      8.27 o 
   0   3   4      110.64       93.54      8.01 o 
   1   3   4     2316.48     2353.09     77.10 o 
   2   3   4        0.70        1.53      1.96 o 
   3   3   4       68.91       59.08      4.77 o 
   4   3   4       32.04       31.11      3.47 o 
   5   3   4       12.15       15.01      3.88 o 
   6   3   4      190.02      187.92      9.43 o 
   7   3   4      130.57      132.36     11.33 o 
   8   3   4      406.61      404.07     19.18 o 
   9   3   4        0.06        0.00      4.45 o 
  10   3   4      150.20      168.92     15.90 o 
  11   3   4        0.02        1.74      5.33 o 
 -11   4   4       18.92       29.91     11.19 o 
 -10   4   4        1.48        5.70      7.18 o 
  -9   4   4       28.98       27.82      9.70 o 
  -8   4   4       19.95       20.08      6.21 o 
  -7   4   4      367.51      345.45     16.58 o 
  -6   4   4        0.01        0.00      3.19 o 
  -5   4   4      119.08      113.66      7.34 o 
  -4   4   4      369.07      390.64     11.80 o 
  -3   4   4       84.66       96.72      6.46 o 
  -2   4   4      791.69      777.42     17.17 o 
  -1   4   4      120.11      124.24      7.01 o 
   0   4   4       22.66       21.22      7.45 o 
   1   4   4      302.37      296.58     13.95 o 
   2   4   4      309.41      296.10      9.81 o 
   3   4   4     2262.12     2294.41     26.97 o 
   4   4   4        9.72       12.80      3.30 o 
   5   4   4      639.88      637.07     21.80 o 
   6   4   4        1.28        5.49      4.35 o 
   7   4   4        0.92        3.06      4.42 o 
   8   4   4      110.02      123.80     12.18 o 
   9   4   4       18.82       19.56      7.39 o 
  10   4   4        0.14        7.93      5.89 o 
 -10   5   4       20.95       17.25      9.12 o 
  -9   5   4       11.41        9.62      7.73 o 
  -8   5   4        5.12        7.24      5.15 o 
  -7   5   4       32.53       37.42      7.61 o 
  -6   5   4        0.23        1.55      3.63 o 
  -5   5   4       12.54       15.07      5.14 o 
  -4   5   4       31.89       33.59      5.17 o 
  -3   5   4      130.90      114.65      8.42 o 
  -2   5   4       96.05       84.08      6.50 o 
  -1   5   4        7.22       11.34      4.68 o 
   0   5   4        1.21        2.97      3.32 o 
   1   5   4      338.53      322.27     16.06 o 
   2   5   4      239.75      237.00     13.75 o 
   3   5   4       77.39       69.98      6.45 o 
   4   5   4        6.08        6.65      4.09 o 
   5   5   4      158.46      157.61     11.73 o 
   6   5   4       56.91       59.08      9.11 o 
   7   5   4       16.19       18.31      6.34 o 
   8   5   4        7.70        3.31      4.98 o 
   9   5   4        1.64        4.53      6.75 o 
  10   5   4       16.61       24.82      7.87 o 
 -10   6   4        0.64        0.53      6.44 o 
  -9   6   4        5.63       10.79      4.81 o 
  -8   6   4      184.65      187.01     15.88 o 
  -7   6   4      124.86      108.63     12.19 o 
  -6   6   4      160.31      167.63     13.71 o 
  -5   6   4        4.87        3.77      4.49 o 
  -4   6   4       49.51       42.00      6.05 o 
  -3   6   4      166.96      153.29     12.33 o 
  -2   6   4      187.97      196.23     13.93 o 
  -1   6   4       16.34       14.26      5.46 o 
   0   6   4       12.53       26.71      6.64 o 
   1   6   4       37.97       48.80      8.84 o 
   2   6   4       53.87       49.07      8.80 o 
   3   6   4      251.88      255.26     12.79 o 
   4   6   4       75.56       84.97      9.88 o 
   5   6   4       78.28       73.58      9.83 o 
   6   6   4       25.09       30.25      7.08 o 
   7   6   4       14.88       19.41      6.43 o 
   8   6   4       11.97       13.12      6.14 o 
   9   6   4        0.00        0.00      5.87 o 
  -9   7   4        1.26        0.00      3.58 o 
  -8   7   4        1.21        0.00      3.93 o 
  -7   7   4        0.87        1.61      4.11 o 
  -6   7   4        2.23        0.81      4.12 o 
  -5   7   4       50.35       64.52      9.66 o 
  -4   7   4       78.75       80.12      9.79 o 
  -3   7   4        0.01        3.72      4.69 o 
  -2   7   4      206.92      200.57     19.23 o 
  -1   7   4       49.28       45.28      9.18 o 
   0   7   4        0.00        0.00      3.53 o 
   1   7   4        7.59        2.28      3.97 o 
   2   7   4       70.73       59.25     10.31 o 
   3   7   4       31.57       37.62      6.90 o 
   4   7   4        9.13        3.72      5.55 o 
   5   7   4       39.91       33.21      7.61 o 
   6   7   4       28.68       24.80      6.62 o 
   7   7   4       47.15       39.54      8.80 o 
   8   7   4       45.10       41.75     11.27 o 
  -8   8   4       12.57        6.91      5.00 o 
  -7   8   4        6.97       15.05      5.56 o 
  -6   8   4      111.74      118.39     16.58 o 
  -5   8   4       19.41       15.39      7.69 o 
  -4   8   4        0.61        2.96      5.35 o 
  -3   8   4        7.56       10.47      6.11 o 
  -2   8   4       19.73       17.27      6.99 o 
  -1   8   4       41.31       46.67     10.14 o 
   0   8   4       12.20        8.03      6.89 o 
   1   8   4        2.30        5.91      5.01 o 
   2   8   4       49.55       41.44     14.64 o 
   3   8   4       59.79       69.13     12.21 o 
   4   8   4        2.90        8.62      5.94 o 
   5   8   4       19.83       23.67      8.78 o 
   6   8   4       12.04       11.85      7.75 o 
   7   8   4       11.29       13.74      7.47 o 
  -6   9   4        2.51        3.81      5.02 o 
  -5   9   4       14.27       12.90      5.92 o 
  -4   9   4        0.03        2.01      3.77 o 
  -3   9   4        7.96        1.53      8.00 o 
  -2   9   4       32.40       31.06     13.28 o 
  -1   9   4        3.00        5.28      8.08 o 
   0   9   4        5.70        9.86      5.47 o 
   1   9   4       10.84       14.31      5.80 o 
   2   9   4        0.89        2.87      4.45 o 
   3   9   4       29.15       45.05     11.11 o 
   4   9   4        1.64       10.64      7.02 o 
   5   9   4        3.69        0.00      8.08 o 
  -3  10   4       56.05       75.27     14.96 o 
  -2  10   4       11.38        8.79      5.86 o 
  -1  10   4       12.58       12.62      6.41 o 
   0  10   4        3.18        8.58      5.80 o 
   1  10   4        3.27       11.72      5.79 o 
   2  10   4        4.17        5.28      8.68 o 
 -12   1   5        4.74        5.37      8.36 o 
 -11   1   5        1.11        4.66      7.99 o 
 -10   1   5        3.98        2.46      7.82 o 
  -9   1   5       12.40        1.13      7.80 o 
  -8   1   5        0.54        0.11      6.44 o 
  -7   1   5        0.68        2.71      3.36 o 
  -6   1   5       15.88       14.37      3.31 o 
  -5   1   5       62.89       56.47      4.95 o 
  -4   1   5       57.18       46.65      4.19 o 
  -3   1   5       28.46       25.04      3.29 o 
  -2   1   5     4156.53     4142.19     63.62 o 
  -1   1   5      530.29      502.06     14.49 o 
   0   1   5      143.50      152.64      6.57 o 
   1   1   5      662.66      650.33     13.62 o 
   2   1   5     2139.46     2169.09     32.24 o 
   3   1   5      332.34      317.34      7.01 o 
   4   1   5       90.76      101.36      4.84 o 
   5   1   5      759.56      772.90     13.56 o 
   6   1   5       52.26       54.88      5.47 o 
   7   1   5        3.63        3.46      4.16 o 
   8   1   5       57.45       60.78      8.08 o 
   9   1   5      292.12      272.15     16.42 o 
  10   1   5        0.31        2.31      5.46 o 
  11   1   5       42.15       62.86     10.94 o 
 -12   2   5        0.41       10.16      8.82 o 
 -11   2   5        8.48        9.33      8.42 o 
 -10   2   5       42.50       34.98     10.74 o 
  -9   2   5      218.39      202.42     19.41 o 
  -8   2   5      101.50      110.85     10.10 o 
  -7   2   5       24.87       24.04      5.88 o 
  -6   2   5      675.96      686.63     16.03 o 
  -5   2   5        2.50        0.25      2.43 o 
  -4   2   5      683.37      704.36     13.46 o 
  -3   2   5      288.55      262.76      8.11 o 
  -2   2   5       70.98       73.52      3.88 o 
  -1   2   5      798.58      757.67     16.32 o 
   0   2   5    10309.94    10503.78    274.32 o 
   1   2   5     1201.71     1187.80     29.14 o 
   2   2   5     1605.28     1612.53     14.83 o 
   3   2   5      985.76      989.02     12.44 o 
   4   2   5        2.52        6.78      2.25 o 
   5   2   5       81.90       86.27      6.06 o 
   6   2   5      141.02      151.13      8.09 o 
   7   2   5        6.08        3.15      3.38 o 
   8   2   5      241.82      227.43     14.89 o 
   9   2   5       51.46       60.55     10.23 o 
  10   2   5        4.94        1.58      5.39 o 
  11   2   5        0.10        2.65      5.86 o 
 -11   3   5        0.00        0.00      7.13 o 
 -10   3   5      238.38      215.81     21.45 o 
  -9   3   5        4.58        0.00      6.64 o 
  -8   3   5      370.60      382.75     17.47 o 
  -7   3   5        8.95        7.58      4.56 o 
  -6   3   5      204.04      194.30     11.37 o 
  -5   3   5      851.59      856.91     21.02 o 
  -4   3   5       54.46       55.48      5.16 o 
  -3   3   5      107.92       84.56      5.64 o 
  -2   3   5      777.03      775.76     24.26 o 
  -1   3   5     3464.20     3771.07     79.17 o 
   0   3   5      173.66      143.79      7.26 o 
   1   3   5       16.85       16.69      3.77 o 
   2   3   5     1397.08     1476.67     22.39 o 
   3   3   5      106.18      114.81      5.72 o 
   4   3   5      434.33      425.63      9.88 o 
   5   3   5      238.10      245.28      9.18 o 
   6   3   5        3.78        4.24      3.24 o 
   7   3   5       53.46       48.16      7.11 o 
   8   3   5      259.27      247.03     18.39 o 
   9   3   5       36.39       28.36      7.89 o 
  10   3   5       58.00       50.22      9.82 o 
  11   3   5       13.05       21.66      7.88 o 
 -11   4   5        6.85        2.36      9.83 o 
 -10   4   5        0.78        2.21      7.22 o 
  -9   4   5       39.48       40.40      8.55 o 
  -8   4   5      203.30      220.41     14.23 o 
  -7   4   5       65.68       68.23      9.31 o 
  -6   4   5       77.97       78.44      9.14 o 
  -5   4   5       30.46       29.37      4.64 o 
  -4   4   5        0.00        0.44      2.34 o 
  -3   4   5      948.16     1034.16     24.67 o 
  -2   4   5      394.49      401.44     10.09 o 
  -1   4   5      490.78      486.75     13.44 o 
   0   4   5     6536.77     7003.13    129.90 o 
   1   4   5      955.87      943.68     24.93 o 
   2   4   5      216.90      235.46     10.21 o 
   3   4   5       12.14       13.43      3.30 o 
   4   4   5        0.55        3.83      2.67 o 
   5   4   5       23.96       23.89      7.04 o 
   6   4   5        1.78        0.47      3.86 o 
   7   4   5      148.22      151.38     11.02 o 
   8   4   5       24.40       38.36      7.14 o 
   9   4   5       95.54       97.19     12.96 o 
  10   4   5       71.87       80.03     13.21 o 
 -10   5   5        6.01       11.98      7.92 o 
  -9   5   5        5.81        6.25      5.12 o 
  -8   5   5        0.52        0.00      4.40 o 
  -7   5   5        4.63        8.32      4.95 o 
  -6   5   5       19.94       19.02      5.72 o 
  -5   5   5       48.34       38.99      7.25 o 
  -4   5   5       62.24       51.87      6.06 o 
  -3   5   5      100.02       97.46      8.19 o 
  -2   5   5        8.70        5.65      3.20 o 
  -1   5   5      203.34      196.72     11.53 o 
   0   5   5     1059.29     1082.27     29.43 o 
   1   5   5     1378.29     1366.07     48.38 o 
   2   5   5        0.08        0.00      3.74 o 
   3   5   5      342.85      314.15     11.51 o 
   4   5   5      797.39      780.70     28.85 o 
   5   5   5      261.87      275.69     14.63 o 
   6   5   5       13.79        8.30      4.92 o 
   7   5   5      231.79      255.61     17.22 o 
   8   5   5        0.00        2.50      4.09 o 
   9   5   5       71.21       76.38     12.43 o 
  10   5   5        0.00        2.43      7.57 o 
 -10   6   5        2.61        6.23      6.68 o 
  -9   6   5       30.34       38.37      8.99 o 
  -8   6   5       17.13       13.15      6.07 o 
  -7   6   5        3.47        7.94      4.84 o 
  -6   6   5        0.06        0.11      3.94 o 
  -5   6   5       14.43       13.17      4.88 o 
  -4   6   5      146.56      130.33      9.27 o 
  -3   6   5       16.50       15.73      5.75 o 
  -2   6   5        0.01        3.39      3.66 o 
  -1   6   5       10.27       10.26      3.72 o 
   0   6   5      565.00      562.40     23.52 o 
   1   6   5       16.88       16.88      5.92 o 
   2   6   5      187.14      183.87     13.89 o 
   3   6   5       57.40       68.73      8.18 o 
   4   6   5      106.73       90.25     10.23 o 
   5   6   5       21.95       24.60      6.65 o 
   6   6   5        6.05        6.35      4.89 o 
   7   6   5        8.33       10.30      6.96 o 
   8   6   5        0.73        4.26      5.93 o 
   9   6   5        2.08        5.39      6.46 o 
  -9   7   5        6.08        7.22      4.64 o 
  -8   7   5        6.35        2.46      4.81 o 
  -7   7   5        1.34        1.17      4.22 o 
  -6   7   5       44.64       53.03      9.35 o 
  -5   7   5       29.03       24.08      6.85 o 
  -4   7   5       59.46       70.45      9.36 o 
  -3   7   5        4.80        6.18      4.77 o 
  -2   7   5        6.26        8.95      5.41 o 
  -1   7   5       53.79       46.43      9.71 o 
   0   7   5       99.06       92.64     12.46 o 
   1   7   5        7.66        9.58      5.28 o 
   2   7   5      622.24      590.85     25.87 o 
   3   7   5      609.76      610.13     21.18 o 
   4   7   5       11.81       15.90      6.70 o 
   5   7   5       62.15       80.50     12.94 o 
   6   7   5       21.81       18.25      6.32 o 
   7   7   5       45.71       51.51     11.89 o 
   8   7   5       59.29       73.08     16.72 o 
  -7   8   5        0.02        7.62      6.71 o 
  -6   8   5      202.44      203.87     16.54 o 
  -5   8   5      284.17      289.56     29.27 o 
  -4   8   5        0.10        1.49      4.75 o 
  -3   8   5       35.44       39.00      9.84 o 
  -2   8   5        3.76        6.49      5.26 o 
  -1   8   5       24.38       21.98      7.39 o 
   0   8   5        0.86        4.44      5.25 o 
   1   8   5        0.71        0.00      4.85 o 
   2   8   5        0.77        2.68      4.85 o 
   3   8   5        7.25        7.15      5.65 o 
   4   8   5      164.69      164.21     17.93 o 
   5   8   5        1.07        0.00      5.96 o 
   6   8   5        0.76        0.00      7.57 o 
   7   8   5        0.02        0.00      5.23 o 
  -6   9   5        0.30        2.53      4.80 o 
  -5   9   5      186.86      213.77     32.08 o 
  -4   9   5       59.57       48.47     11.01 o 
  -3   9   5        0.84        0.00      5.17 o 
  -2   9   5       51.69       66.87     13.12 o 
  -1   9   5        1.18        1.33      4.69 o 
   0   9   5       19.94       17.06      8.01 o 
   1   9   5        3.82        3.66      8.43 o 
   2   9   5       57.35       60.46      9.81 o 
   3   9   5       15.83       14.30     11.40 o 
   4   9   5       19.53       34.64     15.40 o 
   5   9   5        1.76        5.19      8.85 o 
  -3  10   5        0.10       15.60      6.57 o 
  -2  10   5        4.84        4.39      4.94 o 
  -1  10   5       21.91       17.96      7.08 o 
   0  10   5       82.44      102.33     13.48 o 
   1  10   5        0.00        7.19      5.28 o 
   2  10   5       10.19       14.47     12.17 o 
 -12   0   6        3.18        0.00      9.28 o 
 -11   0   6        0.05        1.96     10.64 o 
 -10   0   6        1.25       11.57     12.77 o 
  -9   0   6      135.95      119.23     22.38 o 
  -8   0   6       99.45      105.95     20.25 o 
  -7   0   6       78.35       75.22      8.63 o 
  -6   0   6        1.75        3.41      3.62 o 
  -5   0   6     1596.96     1749.84     81.65 o 
  -4   0   6       51.57       50.58      6.23 o 
  -3   0   6      418.98      405.89     13.57 o 
  -2   0   6     1349.28     1370.28     48.42 o 
  -1   0   6      182.85      176.83      6.35 o 
   0   0   6      738.90      807.67     40.25 o 
   1   0   6      261.36      283.57      9.28 o 
   2   0   6      231.99      196.79     10.22 o 
   3   0   6     1325.26     1371.18     39.59 o 
   4   0   6      442.84      454.56     12.94 o 
   5   0   6       48.80       39.26      5.55 o 
   6   0   6       35.79       29.32      7.88 o 
   7   0   6        0.63        4.60      6.50 o 
   8   0   6       34.72       40.09      9.96 o 
   9   0   6       71.39       54.16     11.87 o 
  10   0   6        0.91        3.89      7.20 o 
  11   0   6       55.22       58.98     18.55 o 
 -12   1   6        5.21       13.78      8.75 o 
 -11   1   6        0.08        0.00      7.06 o 
 -10   1   6       40.13       23.33     10.03 o 
  -9   1   6        2.34        0.00      9.62 o 
  -8   1   6       56.32       53.49     11.68 o 
  -7   1   6      214.49      211.86     11.89 o 
  -6   1   6      983.48      995.04     23.08 o 
  -5   1   6      447.40      497.42     11.98 o 
  -4   1   6      500.64      544.09     11.76 o 
  -3   1   6      477.28      460.76     10.23 o 
  -2   1   6        4.24        2.13      2.16 o 
  -1   1   6      523.48      495.69      8.47 o 
   0   1   6      986.34     1004.18     22.74 o 
   1   1   6      149.87      146.66      4.66 o 
   2   1   6      244.59      216.63      5.65 o 
   3   1   6     1050.43     1070.51     18.12 o 
   4   1   6     1743.26     1894.57     31.93 o 
   5   1   6        1.12        0.00      2.14 o 
   6   1   6       29.63       37.70      5.15 o 
   7   1   6      182.11      186.57     10.57 o 
   8   1   6      154.46      154.19     11.04 o 
   9   1   6      313.29      337.48     15.39 o 
  10   1   6       23.98       27.58      8.12 o 
  11   1   6        9.59       27.30      8.17 o 
 -12   2   6        1.45        8.84      8.56 o 
 -11   2   6        0.00        0.92     10.51 o 
 -10   2   6        0.98        0.00      8.47 o 
  -9   2   6        4.93        3.79      7.65 o 
  -8   2   6        0.10        0.43      4.33 o 
  -7   2   6       86.61       90.80      9.25 o 
  -6   2   6       60.18       72.40      5.96 o 
  -5   2   6      788.79      806.66     15.61 o 
  -4   2   6       10.57       10.55      3.08 o 
  -3   2   6     1101.64     1066.21     16.42 o 
  -2   2   6      353.98      332.27      7.41 o 
  -1   2   6        0.31        0.00      1.59 o 
   0   2   6      188.65      180.10      7.99 o 
   1   2   6      957.64      954.00     12.88 o 
   2   2   6     1490.48     1619.47     19.35 o 
   3   2   6        0.24        1.17      1.92 o 
   4   2   6     1600.12     1613.15     18.86 o 
   5   2   6       22.38       18.80      3.87 o 
   6   2   6      114.23      119.65      7.47 o 
   7   2   6       23.13       16.08      4.37 o 
   8   2   6       33.91       34.77      8.09 o 
   9   2   6      326.61      331.76     18.32 o 
  10   2   6      132.82      132.29     14.21 o 
  11   2   6       25.97       27.92      8.30 o 
 -11   3   6        5.40        0.00      7.17 o 
 -10   3   6       57.44       72.48     14.44 o 
  -9   3   6       19.68       18.13     14.89 o 
  -8   3   6      207.34      185.90     12.68 o 
  -7   3   6       42.18       45.54      7.49 o 
  -6   3   6       15.12       18.49      5.46 o 
  -5   3   6      620.70      623.73     15.59 o 
  -4   3   6       53.47       49.08      5.07 o 
  -3   3   6        6.89        9.77      3.16 o 
  -2   3   6       10.35       12.19      2.76 o 
  -1   3   6     1011.65     1089.10     20.92 o 
   0   3   6       67.80       80.44      6.25 o 
   1   3   6     1268.41     1325.04     22.33 o 
   2   3   6     1394.33     1518.13     17.98 o 
   3   3   6       43.78       43.82      3.83 o 
   4   3   6       15.65       14.73      2.94 o 
   5   3   6       39.50       42.52      5.10 o 
   6   3   6       12.17        9.72      3.92 o 
   7   3   6       99.95       96.18      9.00 o 
   8   3   6       84.42       95.04     11.49 o 
   9   3   6       10.87        4.91      5.55 o 
  10   3   6        8.61       16.35      6.84 o 
 -11   4   6        1.99        7.28      7.73 o 
 -10   4   6       25.17       30.10     13.28 o 
  -9   4   6       11.04        9.63      5.62 o 
  -8   4   6        1.30        5.53      4.72 o 
  -7   4   6        8.30        2.63      4.21 o 
  -6   4   6      143.53      156.56     11.25 o 
  -5   4   6      323.10      309.34     11.42 o 
  -4   4   6      380.74      423.86     12.74 o 
  -3   4   6      898.59      968.39     21.99 o 
  -2   4   6        0.10        1.05      2.03 o 
  -1   4   6      179.17      163.90      8.66 o 
   0   4   6     1198.91     1180.04     22.38 o 
   1   4   6       71.58       70.92      6.88 o 
   2   4   6      475.10      466.59     12.42 o 
   3   4   6      818.86      831.73     15.36 o 
   4   4   6       25.37       25.79      4.05 o 
   5   4   6       20.95       26.66      5.38 o 
   6   4   6       28.15       24.26      5.63 o 
   7   4   6       51.85       54.89      7.70 o 
   8   4   6       25.50       33.17      8.31 o 
   9   4   6        1.12        4.50      5.62 o 
  10   4   6        3.94        1.90      6.81 o 
 -10   5   6        0.11        3.98      6.70 o 
  -9   5   6       17.97       11.59      5.87 o 
  -8   5   6        2.92        4.18      4.21 o 
  -7   5   6        0.14        0.57      4.05 o 
  -6   5   6        0.03        0.27      3.49 o 
  -5   5   6       52.99       71.02      7.13 o 
  -4   5   6        0.72        0.00      2.47 o 
  -3   5   6       53.31       54.12      6.86 o 
  -2   5   6        3.33        4.21      3.06 o 
  -1   5   6        0.95        2.08      2.70 o 
   0   5   6        4.74        2.78      3.08 o 
   1   5   6      141.18      149.24      9.58 o 
   2   5   6      334.65      334.43     11.98 o 
   3   5   6       11.61        5.82      3.56 o 
   4   5   6        4.04        0.43      3.71 o 
   5   5   6        0.01        0.00      3.17 o 
   6   5   6       30.79       28.66      6.22 o 
   7   5   6       41.63       61.96      8.56 o 
   8   5   6        0.88        0.00      4.26 o 
   9   5   6       37.29       48.97     12.57 o 
 -10   6   6        0.02        7.75      7.01 o 
  -9   6   6       87.61       95.76     12.76 o 
  -8   6   6      122.48      132.28     13.84 o 
  -7   6   6       14.95       18.78      6.08 o 
  -6   6   6       11.28       12.96      5.30 o 
  -5   6   6       16.31       25.47      6.45 o 
  -4   6   6       31.82       33.82      5.70 o 
  -3   6   6        2.44        0.00      3.17 o 
  -2   6   6       10.57        9.06      4.66 o 
  -1   6   6      307.85      304.21     13.39 o 
   0   6   6        0.33        3.40      3.48 o 
   1   6   6        5.00        6.91      3.94 o 
   2   6   6       42.25       46.84      8.98 o 
   3   6   6      641.67      611.14     20.21 o 
   4   6   6      181.07      157.58     14.48 o 
   5   6   6       30.57       29.93      7.20 o 
   6   6   6       15.16       26.29      7.03 o 
   7   6   6        3.46        5.64      4.83 o 
   8   6   6        0.15        3.13      4.33 o 
   9   6   6        0.11        0.23      6.01 o 
  -9   7   6        7.56        0.04      4.94 o 
  -8   7   6       10.60       24.55      7.27 o 
  -7   7   6        2.02        2.15      4.54 o 
  -6   7   6       55.58       65.66     10.12 o 
  -5   7   6        0.00        0.00      3.51 o 
  -4   7   6       44.55       42.51      7.89 o 
  -3   7   6       46.31       34.51      8.73 o 
  -2   7   6        0.56        0.00      3.86 o 
  -1   7   6       21.81       15.56      6.16 o 
   0   7   6        0.69        0.85      3.48 o 
   1   7   6        8.72        7.56      4.77 o 
   2   7   6       11.46       12.94      5.91 o 
   3   7   6      265.33      268.37     18.39 o 
   4   7   6      113.88      117.50     14.31 o 
   5   7   6      109.98       98.80     21.53 o 
   6   7   6       52.14       55.42     12.12 o 
   7   7   6       22.82       26.35      7.35 o 
   8   7   6        1.39       10.36      5.46 o 
  -7   8   6       10.77       11.00      6.04 o 
  -6   8   6        1.75        0.00      3.97 o 
  -5   8   6       22.38       22.62      9.10 o 
  -4   8   6        9.05        8.90      6.21 o 
  -3   8   6        5.21       11.75      6.44 o 
  -2   8   6       63.54       73.51     12.55 o 
  -1   8   6        0.04        0.00      4.66 o 
   0   8   6        1.00        3.27      5.05 o 
   1   8   6       49.06       56.78     11.42 o 
   2   8   6       52.18       49.42     10.33 o 
   3   8   6        9.43       19.91     11.91 o 
   4   8   6        0.57        4.60      7.15 o 
   5   8   6        0.24        0.00      7.57 o 
   6   8   6        6.37       10.21      7.04 o 
  -6   9   6       15.42       22.77      9.68 o 
  -5   9   6        3.62       14.22      7.18 o 
  -4   9   6       29.12       39.12     10.32 o 
  -3   9   6       25.20       18.61      7.74 o 
  -2   9   6       12.23       18.97      7.60 o 
  -1   9   6       14.71       19.87      8.68 o 
   0   9   6       28.86       20.83      8.21 o 
   1   9   6        0.72        4.52      5.60 o 
   2   9   6       14.96       15.57     11.66 o 
   3   9   6       34.27       34.68     10.29 o 
   4   9   6       63.31       57.90     13.23 o 
   5   9   6       10.69       16.35      8.74 o 
  -2  10   6        0.37        4.68      9.36 o 
  -1  10   6        2.90       14.55     12.08 o 
   0  10   6        5.15        3.32     11.06 o 
   1  10   6        3.99       10.77      6.02 o 
 -12   1   7        0.05        3.71      8.81 o 
 -11   1   7        2.88        1.22      7.97 o 
 -10   1   7        1.79        0.00      7.28 o 
  -9   1   7      479.93      443.69     25.72 o 
  -8   1   7        0.08        0.00      6.53 o 
  -7   1   7      151.34      150.33     10.58 o 
  -6   1   7       27.61       24.62      4.35 o 
  -5   1   7       10.76       20.60      3.81 o 
  -4   1   7        3.45        4.89      2.76 o 
  -3   1   7      394.35      371.92      9.55 o 
  -2   1   7     2195.15     2274.58     38.47 o 
  -1   1   7     1208.80     1218.59     30.89 o 
   0   1   7     3628.94     3753.36     91.28 o 
   1   1   7      289.67      289.59      7.14 o 
   2   1   7        7.28       11.18      2.24 o 
   3   1   7      216.31      217.52      6.53 o 
   4   1   7       73.18       67.33      4.58 o 
   5   1   7       10.99       13.64      3.16 o 
   6   1   7      174.52      169.52      8.24 o 
   7   1   7      143.41      137.70     10.07 o 
   8   1   7       38.63       52.34      7.69 o 
   9   1   7        0.06        0.00      4.11 o 
  10   1   7      143.79      165.87     15.25 o 
  11   1   7       36.79       36.11      8.84 o 
 -12   2   7        0.59        1.84      8.63 o 
 -11   2   7        8.84        3.85      7.94 o 
 -10   2   7       55.42       51.53     12.74 o 
  -9   2   7      264.80      246.99     19.94 o 
  -8   2   7       16.96       23.02      6.45 o 
  -7   2   7       29.72       25.62      6.22 o 
  -6   2   7        0.28        1.15      2.87 o 
  -5   2   7       20.90       12.55      3.60 o 
  -4   2   7     1004.95     1006.32     17.15 o 
  -3   2   7       45.74       46.01      4.45 o 
  -2   2   7       10.44        4.84      2.00 o 
  -1   2   7     1838.21     2039.56     50.02 o 
   0   2   7      409.93      414.99     13.93 o 
   1   2   7     3415.73     3563.65     88.60 o 
   2   2   7      369.05      383.99      7.98 o 
   3   2   7        0.75        2.54      2.09 o 
   4   2   7        5.97        8.92      2.58 o 
   5   2   7        2.43        1.25      2.98 o 
   6   2   7       59.86       65.37      6.50 o 
   7   2   7       12.07        9.92      4.95 o 
   8   2   7        1.18        3.69      5.14 o 
   9   2   7      104.76      113.19     12.80 o 
  10   2   7       22.33       17.75      7.00 o 
 -11   3   7       98.87      132.34     18.86 o 
 -10   3   7       17.74       10.79      8.13 o 
  -9   3   7      127.88      141.86     17.11 o 
  -8   3   7       49.43       44.52      8.25 o 
  -7   3   7       36.11       38.75     10.34 o 
  -6   3   7        0.96        0.00      2.92 o 
  -5   3   7       88.42       96.43      6.96 o 
  -4   3   7      243.69      248.60     12.86 o 
  -3   3   7      247.88      234.73      9.35 o 
  -2   3   7        2.58        4.92      2.41 o 
  -1   3   7      235.71      239.62      9.81 o 
   0   3   7      869.01      864.42     18.86 o 
   1   3   7     1848.08     2056.08     47.14 o 
   2   3   7      131.80      117.36      5.69 o 
   3   3   7      971.01      943.06     13.93 o 
   4   3   7       62.40       63.29      4.77 o 
   5   3   7      104.12      102.99      8.16 o 
   6   3   7      277.52      295.64     11.09 o 
   7   3   7        4.50       11.55      4.86 o 
   8   3   7      382.87      329.37     17.58 o 
   9   3   7       18.31       26.89      9.71 o 
  10   3   7        4.88        6.79      9.66 o 
 -11   4   7        0.58        0.00      6.17 o 
 -10   4   7       83.28       87.34     15.79 o 
  -9   4   7       79.45       75.59     10.70 o 
  -8   4   7      174.38      173.70     13.94 o 
  -7   4   7       86.98       81.80     10.05 o 
  -6   4   7      100.48       90.23      9.74 o 
  -5   4   7      113.99      118.51      8.14 o 
  -4   4   7       15.38       20.21      4.28 o 
  -3   4   7       12.58       13.10      2.87 o 
  -2   4   7      118.20      116.08      6.29 o 
  -1   4   7     1500.08     1559.00     34.87 o 
   0   4   7       23.40       15.18      4.49 o 
   1   4   7      796.32      818.29     31.90 o 
   2   4   7      628.82      613.02     14.36 o 
   3   4   7      119.09      122.49      6.76 o 
   4   4   7       14.86       17.02      3.74 o 
   5   4   7      197.22      192.90     10.42 o 
   6   4   7      109.18      102.18      9.21 o 
   7   4   7       12.66       15.28      4.95 o 
   8   4   7       37.31       42.40     10.39 o 
   9   4   7       50.73       48.55     11.93 o 
  10   4   7        4.78        7.51      8.04 o 
 -10   5   7       45.24       34.18     11.01 o 
  -9   5   7      341.09      337.64     19.04 o 
  -8   5   7       51.47       67.99     10.29 o 
  -7   5   7        3.86        3.40      4.50 o 
  -6   5   7       15.70       14.22      5.13 o 
  -5   5   7       17.14       19.53      4.79 o 
  -4   5   7       69.95       71.38      7.09 o 
  -3   5   7      190.96      186.65     13.18 o 
  -2   5   7      253.02      288.15     13.02 o 
  -1   5   7      372.60      374.94     13.94 o 
   0   5   7      533.56      492.27     20.71 o 
   1   5   7      461.29      471.92     16.45 o 
   2   5   7       63.13       69.60      6.49 o 
   3   5   7      147.88      137.43      8.31 o 
   4   5   7        9.31        8.87      3.94 o 
   5   5   7        2.85        0.38      3.54 o 
   6   5   7      148.88      152.37     13.38 o 
   7   5   7       78.29       93.97     11.67 o 
   8   5   7       41.00       36.10      8.39 o 
   9   5   7       96.21      113.18     18.05 o 
 -10   6   7        3.25       20.29      9.32 o 
  -9   6   7       44.50       47.27      9.48 o 
  -8   6   7       32.21       28.56      7.80 o 
  -7   6   7       63.93       61.16      9.69 o 
  -6   6   7      149.10      137.13     12.79 o 
  -5   6   7      186.01      187.42     13.05 o 
  -4   6   7      113.62      119.79      9.36 o 
  -3   6   7        0.78        0.00      3.40 o 
  -2   6   7      128.28      138.82     13.04 o 
  -1   6   7        9.83       16.10      4.94 o 
   0   6   7        8.74        8.46      4.20 o 
   1   6   7      123.83      134.21     10.53 o 
   2   6   7        5.21        6.55      3.33 o 
   3   6   7      223.83      241.52     11.38 o 
   4   6   7       63.13       63.44     11.72 o 
   5   6   7      107.15      110.52     12.32 o 
   6   6   7        3.20        4.02      4.36 o 
   7   6   7       23.82       18.56      8.64 o 
   8   6   7       19.40       33.05      7.93 o 
  -9   7   7       24.34       24.35      7.82 o 
  -8   7   7       11.94       15.72      6.25 o 
  -7   7   7       23.33       29.19      7.36 o 
  -6   7   7       21.28       26.95      6.96 o 
  -5   7   7        1.82        6.88      4.61 o 
  -4   7   7      408.65      414.66     18.90 o 
  -3   7   7       84.05       75.03     12.07 o 
  -2   7   7       46.77       57.69     10.92 o 
  -1   7   7        5.34        4.16      4.97 o 
   0   7   7        0.65        0.00      3.89 o 
   1   7   7      411.82      407.47     18.09 o 
   2   7   7        9.88       11.79      6.01 o 
   3   7   7        2.82        7.87      6.36 o 
   4   7   7      102.10      117.02     23.70 o 
   5   7   7        0.07        0.00      6.25 o 
   6   7   7        6.52        9.37      5.96 o 
   7   7   7        4.28       13.54      6.02 o 
  -7   8   7       22.20       22.35      7.24 o 
  -6   8   7        8.64        9.37      5.27 o 
  -5   8   7       11.85       14.47      7.25 o 
  -4   8   7        3.93       10.75      6.01 o 
  -3   8   7        7.95        8.22      6.32 o 
  -2   8   7       26.66       28.02     11.91 o 
  -1   8   7       18.18       18.99      7.35 o 
   0   8   7       19.50       24.25      8.26 o 
   1   8   7        2.73        0.61      4.93 o 
   2   8   7        4.13        5.04      4.49 o 
   3   8   7       18.10       14.44      8.60 o 
   4   8   7        2.84       18.68      7.82 o 
   5   8   7       25.34       34.76     14.81 o 
   6   8   7        2.97        6.62     10.25 o 
  -5   9   7       37.98       56.93     12.40 o 
  -4   9   7       70.39       61.87     12.98 o 
  -3   9   7        0.03        0.00      5.56 o 
  -2   9   7        2.67        5.04      5.92 o 
  -1   9   7       16.80       14.65      7.62 o 
   0   9   7        0.00        0.00      5.15 o 
   1   9   7        4.87        5.59      5.78 o 
   2   9   7        0.42        4.17      9.87 o 
   3   9   7       61.62       64.14     12.85 o 
   4   9   7      149.11      134.95     18.67 o 
  -2  10   7       10.77       21.17      9.22 o 
  -1  10   7        0.76        7.57      7.24 o 
   0  10   7        0.03        5.31      8.08 o 
 -12   0   8        3.25        5.53     13.62 o 
 -11   0   8       13.55       29.96     16.51 o 
 -10   0   8       19.81       18.81     14.81 o 
  -9   0   8      131.87      178.12     25.96 o 
  -8   0   8       11.93       33.27     14.72 o 
  -7   0   8      228.70      215.03     13.78 o 
  -6   0   8      542.77      583.44     20.43 o 
  -5   0   8      146.36      186.74     11.84 o 
  -4   0   8     3045.78     3183.91     41.58 o 
  -3   0   8     1197.62     1265.24     35.66 o 
  -2   0   8     5011.95     5212.33    188.71 o 
  -1   0   8     1174.84     1221.88     28.13 o 
   0   0   8      211.49      200.91     10.83 o 
   1   0   8     1986.52     2205.73     46.22 o 
   2   0   8       37.48       32.19      4.22 o 
   3   0   8     4794.31     4956.75     73.60 o 
   4   0   8       73.40       53.09      6.09 o 
   5   0   8      240.28      270.36     17.13 o 
   6   0   8      463.04      465.05     46.12 o 
   7   0   8        3.78        3.70      6.34 o 
   8   0   8      101.49      104.35     13.76 o 
   9   0   8      116.12      147.58     16.78 o 
  10   0   8       38.17       49.45     12.07 o 
 -12   1   8        2.07        4.62      8.87 o 
 -11   1   8        2.87        7.63      8.99 o 
 -10   1   8       20.29       28.37     11.15 o 
  -9   1   8        5.75       12.48      9.23 o 
  -8   1   8       47.15       40.08      7.78 o 
  -7   1   8      144.94      155.13      8.56 o 
  -6   1   8        3.31        1.60      2.88 o 
  -5   1   8      456.55      448.72     12.31 o 
  -4   1   8     1725.48     1695.19     26.81 o 
  -3   1   8      299.00      288.78      8.84 o 
  -2   1   8      382.25      372.60      8.97 o 
  -1   1   8      726.13      765.02     19.33 o 
   0   1   8        2.74        2.32      2.64 o 
   1   1   8     1170.20     1243.50     18.46 o 
   2   1   8     2119.54     2285.71     33.38 o 
   3   1   8        3.89        1.00      2.09 o 
   4   1   8     1342.52     1399.02     16.99 o 
   5   1   8      332.36      328.28      9.21 o 
   6   1   8        1.38        4.52      3.50 o 
   7   1   8      134.94      146.08     10.40 o 
   8   1   8      106.14      117.21     10.22 o 
   9   1   8        0.87        4.44      4.61 o 
  10   1   8        5.49       10.12      7.38 o 
 -12   2   8       24.29       16.97     14.17 o 
 -11   2   8        8.18       15.87      9.43 o 
 -10   2   8       41.03       32.26     10.81 o 
  -9   2   8        8.47       13.56      8.41 o 
  -8   2   8       44.64       64.38      9.12 o 
  -7   2   8        0.77        0.30      4.05 o 
  -6   2   8        1.66        2.32      3.16 o 
  -5   2   8      379.76      330.45     11.07 o 
  -4   2   8      323.65      311.27     10.25 o 
  -3   2   8       24.39       19.85      3.57 o 
  -2   2   8      383.79      416.99     12.95 o 
  -1   2   8      261.73      266.67     10.45 o 
   0   2   8        5.71        5.38      3.26 o 
   1   2   8      127.97      146.17      9.14 o 
   2   2   8      813.85      851.34     17.79 o 
   3   2   8       58.37       67.32      4.53 o 
   4   2   8      215.77      200.15      7.15 o 
   5   2   8       11.55        8.82      3.48 o 
   6   2   8       17.06       10.70      4.09 o 
   7   2   8      180.80      189.96     11.45 o 
   8   2   8       40.41       31.05      7.91 o 
   9   2   8       43.27       50.05     11.70 o 
  10   2   8        0.61        1.84      6.37 o 
 -11   3   8       13.47       20.24     10.76 o 
 -10   3   8        1.15        9.35      8.16 o 
  -9   3   8        3.20        3.58      6.62 o 
  -8   3   8       62.10       62.73      9.21 o 
  -7   3   8        0.03        0.30      4.10 o 
  -6   3   8       86.36       83.39      7.21 o 
  -5   3   8      241.95      236.24      9.98 o 
  -4   3   8      186.66      186.18      8.55 o 
  -3   3   8       92.76       88.00      5.25 o 
  -2   3   8       13.82       19.27      3.34 o 
  -1   3   8       31.58       25.10      4.85 o 
   0   3   8     1464.43     1629.88     45.90 o 
   1   3   8      343.29      357.48      9.50 o 
   2   3   8      217.08      213.86      8.14 o 
   3   3   8      154.85      168.36      6.55 o 
   4   3   8       10.74       13.91      3.11 o 
   5   3   8      100.47      102.05      7.28 o 
   6   3   8        0.00        4.09      3.76 o 
   7   3   8       19.21       18.66      5.42 o 
   8   3   8        8.42       21.67      7.91 o 
   9   3   8        0.24        7.70      6.77 o 
  10   3   8       55.43       76.67     15.06 o 
 -11   4   8        0.39        2.50      6.87 o 
 -10   4   8       46.05       40.82     11.93 o 
  -9   4   8       13.40       11.10      5.76 o 
  -8   4   8       71.72       74.68     10.39 o 
  -7   4   8       71.61       61.11      8.94 o 
  -6   4   8        0.41        0.00      3.61 o 
  -5   4   8      145.46      143.09      8.91 o 
  -4   4   8       67.85       62.17      6.30 o 
  -3   4   8       29.67       30.79      3.83 o 
  -2   4   8       60.61       51.08      6.50 o 
  -1   4   8        5.71       10.10      3.94 o 
   0   4   8      562.67      544.74     16.43 o 
   1   4   8      224.30      215.84     20.46 o 
   2   4   8       66.12       75.47      6.11 o 
   3   4   8       94.16       82.45      6.13 o 
   4   4   8       49.33       48.13      5.30 o 
   5   4   8      139.65      124.93      9.54 o 
   6   4   8       28.32       30.73      7.44 o 
   7   4   8       14.38       14.57      5.88 o 
   8   4   8        0.58        1.55      6.34 o 
   9   4   8        0.21        0.00      6.81 o 
 -10   5   8        2.58        7.95      7.30 o 
  -9   5   8       75.91      116.19     13.20 o 
  -8   5   8       14.16       17.86      6.38 o 
  -7   5   8       48.49       54.31      8.99 o 
  -6   5   8        2.65        0.00      3.87 o 
  -5   5   8      318.27      328.83     13.01 o 
  -4   5   8        1.21        0.00      2.80 o 
  -3   5   8      111.66      107.82      8.94 o 
  -2   5   8      570.26      617.11     17.46 o 
  -1   5   8      115.72       97.39      8.65 o 
   0   5   8      279.44      245.32     12.23 o 
   1   5   8       25.46       18.97      5.25 o 
   2   5   8      296.95      293.88     11.21 o 
   3   5   8      343.41      325.51     12.16 o 
   4   5   8      243.66      223.47     13.71 o 
   5   5   8       42.40       31.01      7.12 o 
   6   5   8       22.66       20.09      6.34 o 
   7   5   8       10.59        9.89      5.41 o 
   8   5   8       24.67       28.36      7.89 o 
   9   5   8        7.07       24.56      9.41 o 
 -10   6   8       13.57       20.56      7.21 o 
  -9   6   8       43.93       53.64     10.00 o 
  -8   6   8        9.72       16.13      6.29 o 
  -7   6   8        0.04        0.00      4.10 o 
  -6   6   8      133.52      140.98     13.71 o 
  -5   6   8        1.21        1.22      3.56 o 
  -4   6   8       16.34       17.64      4.75 o 
  -3   6   8      280.28      258.53     17.09 o 
  -2   6   8        1.51        2.65      4.89 o 
  -1   6   8      314.41      299.20     13.94 o 
   0   6   8       27.05       29.23      6.33 o 
   1   6   8       35.26       35.95      7.02 o 
   2   6   8       87.74       86.65     10.83 o 
   3   6   8       23.05       20.78      6.04 o 
   4   6   8       11.60       11.95      7.05 o 
   5   6   8        0.54        1.10      4.27 o 
   6   6   8        2.49        1.81      4.52 o 
   7   6   8        0.28        0.63      5.21 o 
   8   6   8        3.71        0.00      4.80 o 
  -8   7   8        8.10        5.37      5.02 o 
  -7   7   8       45.86       37.75      8.28 o 
  -6   7   8        2.60        5.04      4.44 o 
  -5   7   8      115.16      123.59     12.77 o 
  -4   7   8       21.54       20.56      6.31 o 
  -3   7   8        5.62        6.69      5.45 o 
  -2   7   8       26.59       25.83      8.24 o 
  -1   7   8       59.32       55.30     10.76 o 
   0   7   8       40.73       41.12      9.66 o 
   1   7   8      147.71      150.28     12.44 o 
   2   7   8        0.87        0.00      3.86 o 
   3   7   8       84.54       95.97     14.41 o 
   4   7   8       19.32       23.81      8.92 o 
   5   7   8        4.42       10.57      7.96 o 
   6   7   8        1.57        8.41      8.00 o 
   7   7   8        9.33        8.21      5.67 o 
  -7   8   8        0.01        0.00      4.24 o 
  -6   8   8       28.71       24.45      7.23 o 
  -5   8   8       30.76       32.17      9.78 o 
  -4   8   8       39.05       41.62     10.98 o 
  -3   8   8       30.88       41.44     10.07 o 
  -2   8   8        0.00        0.00      4.50 o 
  -1   8   8       42.09       46.57     10.43 o 
   0   8   8       98.53       78.36     13.46 o 
   1   8   8       15.52       16.33      7.00 o 
   2   8   8        1.93        1.73      5.09 o 
   3   8   8       68.37       57.87     22.17 o 
   4   8   8       15.70        3.20      8.21 o 
   5   8   8       10.32       25.80      9.75 o 
   6   8   8        5.10        8.21      6.83 o 
  -5   9   8        2.33        3.80      5.48 o 
  -4   9   8        0.17        1.00      5.14 o 
  -3   9   8        7.17        3.46      6.13 o 
  -2   9   8        0.13        0.00      7.23 o 
  -1   9   8        1.04        0.00      7.02 o 
   0   9   8       29.32       33.05      9.51 o 
   1   9   8        6.41       12.75      6.76 o 
   2   9   8       16.67       32.17     13.45 o 
   3   9   8        6.22        9.70     10.89 o 
   4   9   8        5.33        7.60      8.04 o 
 -12   1   9        1.16        0.00      7.65 o 
 -11   1   9       25.01       26.60     10.99 o 
 -10   1   9      192.71      209.72     24.38 o 
  -9   1   9       88.22       95.82     14.89 o 
  -8   1   9      101.25      104.76     10.39 o 
  -7   1   9      287.18      277.75     11.33 o 
  -6   1   9        4.69        3.32      3.24 o 
  -5   1   9      370.27      366.94     11.61 o 
  -4   1   9      207.43      211.29      8.60 o 
  -3   1   9      121.40      132.40      6.65 o 
  -2   1   9       38.95       42.84      3.65 o 
  -1   1   9        1.29        3.54      1.99 o 
   0   1   9      948.59      967.08     40.10 o 
   1   1   9     1693.44     1772.50     33.02 o 
   2   1   9      260.41      269.71      6.77 o 
   3   1   9      165.22      162.49      6.04 o 
   4   1   9      136.71      135.76      6.15 o 
   5   1   9      309.59      312.34      9.27 o 
   6   1   9        7.80       10.36      4.11 o 
   7   1   9      181.94      177.19     10.74 o 
   8   1   9       40.29       46.81      7.42 o 
   9   1   9       93.03      101.05     12.44 o 
  10   1   9        6.44        5.71      7.06 o 
 -12   2   9       17.48        8.09     14.68 o 
 -11   2   9        0.10        0.86      7.59 o 
 -10   2   9        8.93       24.92     13.79 o 
  -9   2   9       67.58       54.73     12.12 o 
  -8   2   9      204.79      190.64     13.09 o 
  -7   2   9        0.00        0.00      3.83 o 
  -6   2   9     1312.03     1352.23     23.05 o 
  -5   2   9       18.49       18.40      4.30 o 
  -4   2   9        3.36        7.34      3.04 o 
  -3   2   9      144.29      147.42      7.10 o 
  -2   2   9       16.57       20.08      2.94 o 
  -1   2   9       90.12       85.55      4.45 o 
   0   2   9      119.60      119.18      7.92 o 
   1   2   9      178.14      158.48      9.09 o 
   2   2   9      196.65      193.77      6.16 o 
   3   2   9        1.11        2.54      2.24 o 
   4   2   9        0.08        0.00      2.31 o 
   5   2   9       43.80       46.76      5.57 o 
   6   2   9       84.97       96.09      7.59 o 
   7   2   9        1.38        5.79      5.16 o 
   8   2   9        0.00        0.00      4.96 o 
   9   2   9       12.34       19.31     10.51 o 
  10   2   9        0.07        7.89      7.25 o 
 -11   3   9       10.36       21.85     10.62 o 
 -10   3   9       18.11       21.48     10.00 o 
  -9   3   9      115.62      110.43     12.07 o 
  -8   3   9      190.32      159.55     12.56 o 
  -7   3   9       23.59       16.22      5.79 o 
  -6   3   9       39.48       33.12      5.50 o 
  -5   3   9      919.81      963.40     19.61 o 
  -4   3   9      173.79      187.28      8.74 o 
  -3   3   9        3.27        4.13      2.31 o 
  -2   3   9        1.28        0.00      1.97 o 
  -1   3   9      698.04      754.71     29.90 o 
   0   3   9        4.73       11.70      4.08 o 
   1   3   9      908.67      920.06     17.44 o 
   2   3   9       55.14       62.80      5.27 o 
   3   3   9      334.78      333.24      9.02 o 
   4   3   9        8.43       11.30      3.22 o 
   5   3   9        0.05        4.51      3.66 o 
   6   3   9       42.47       40.81      6.63 o 
   7   3   9      170.20      159.41     13.08 o 
   8   3   9      183.67      157.15     17.94 o 
   9   3   9       38.42       21.05     18.04 o 
  10   3   9        2.65        5.47      7.79 o 
 -11   4   9        4.20        0.00      5.87 o 
 -10   4   9        2.52        5.18      7.13 o 
  -9   4   9        6.51       10.87      5.67 o 
  -8   4   9      526.30      506.23     21.30 o 
  -7   4   9        0.77        0.26      4.11 o 
  -6   4   9      401.17      394.13     17.16 o 
  -5   4   9      103.68      103.02      8.11 o 
  -4   4   9        0.05        0.70      2.88 o 
  -3   4   9      128.68      137.90      6.70 o 
  -2   4   9        0.20        1.05      2.39 o 
  -1   4   9       21.50       23.51      5.24 o 
   0   4   9     1337.57     1435.77     27.31 o 
   1   4   9        9.54       14.05      3.47 o 
   2   4   9       68.95       72.13      6.14 o 
   3   4   9      173.08      176.41     11.23 o 
   4   4   9      223.79      209.02     12.73 o 
   5   4   9       14.82       17.59      5.80 o 
   6   4   9        0.39        0.00      3.74 o 
   7   4   9        8.20        2.91      4.73 o 
   8   4   9       10.81       13.48      7.98 o 
   9   4   9      128.90      117.63     17.80 o 
 -10   5   9        6.24       10.58      7.77 o 
  -9   5   9       78.49       80.96     11.62 o 
  -8   5   9      105.91      117.54     12.89 o 
  -7   5   9       29.44       33.95      7.53 o 
  -6   5   9       87.69       91.70     10.48 o 
  -5   5   9      152.33      149.77      9.79 o 
  -4   5   9       12.74       13.17      4.07 o 
  -3   5   9        4.18        5.80      3.34 o 
  -2   5   9      173.18      171.99     10.18 o 
  -1   5   9      153.61      158.34     10.28 o 
   0   5   9      141.04      128.88      9.78 o 
   1   5   9       23.13       21.78      5.63 o 
   2   5   9       99.54      110.98     10.08 o 
   3   5   9       97.99       97.17      9.71 o 
   4   5   9      156.02      147.31     12.69 o 
   5   5   9       41.38       38.00      7.82 o 
   6   5   9       26.61       29.99      7.58 o 
   7   5   9       15.89       16.40      6.07 o 
   8   5   9        6.45       13.67      7.99 o 
   9   5   9        6.77       10.67      8.35 o 
  -9   6   9       10.90       16.70      6.88 o 
  -8   6   9       30.50       25.38      7.41 o 
  -7   6   9        1.64        5.29      4.72 o 
  -6   6   9       34.52       33.86      7.37 o 
  -5   6   9        1.65        0.00      3.34 o 
  -4   6   9      100.04      111.74      9.36 o 
  -3   6   9       38.20       35.28      8.64 o 
  -2   6   9       50.83       42.79      9.53 o 
  -1   6   9        0.08        0.00      3.63 o 
   0   6   9      454.02      445.90     17.69 o 
   1   6   9       21.44       24.09      6.39 o 
   2   6   9        3.25        4.10      4.32 o 
   3   6   9        3.84        5.38      4.55 o 
   4   6   9       68.88       61.47     12.24 o 
   5   6   9       18.92       15.71      7.94 o 
   6   6   9        0.25        0.00      3.91 o 
   7   6   9       19.55       31.87      8.10 o 
   8   6   9        7.27       11.99      6.40 o 
  -8   7   9       10.06        7.02      5.33 o 
  -7   7   9        0.36        0.00      4.41 o 
  -6   7   9       56.31       55.84      9.51 o 
  -5   7   9       97.39       94.24     11.51 o 
  -4   7   9        6.94        1.48      4.34 o 
  -3   7   9        2.32        4.50      5.21 o 
  -2   7   9       41.04       27.74      8.53 o 
  -1   7   9       69.73       67.21     12.02 o 
   0   7   9        1.83        0.00      3.98 o 
   1   7   9       11.91       13.50      5.00 o 
   2   7   9        0.12        2.82      4.18 o 
   3   7   9       74.40       89.28     14.40 o 
   4   7   9        0.58        0.00      5.91 o 
   5   7   9       55.27       38.97     10.76 o 
   6   7   9       13.09       19.86      8.53 o 
   7   7   9        3.67        0.00      4.74 o 
  -7   8   9        0.87        0.00      4.18 o 
  -6   8   9       66.08       61.33     10.42 o 
  -5   8   9       22.00       22.97      8.65 o 
  -4   8   9       20.87       16.90      6.27 o 
  -3   8   9        1.76        0.00      4.64 o 
  -2   8   9       11.30        7.46      5.68 o 
  -1   8   9        0.27        3.89      5.15 o 
   0   8   9       21.49       19.49     16.21 o 
   1   8   9        4.08        5.33      5.64 o 
   2   8   9        1.45        5.18      4.51 o 
   3   8   9       37.45       34.44     10.18 o 
   4   8   9       64.13       65.55     13.64 o 
   5   8   9        0.23        0.00      5.80 o 
  -5   9   9        0.00        0.00      5.08 o 
  -4   9   9        0.06        4.90      5.35 o 
  -3   9   9        7.06        4.77      6.54 o 
  -2   9   9       24.47       18.77      8.04 o 
  -1   9   9      129.82      141.87     18.11 o 
   0   9   9       50.42       52.55     12.12 o 
   1   9   9       24.65       31.88      9.72 o 
   2   9   9       37.53       51.40     16.94 o 
   3   9   9       22.35       38.72     14.89 o 
 -12   0  10        8.03        0.00     12.42 o 
 -11   0  10      161.05      174.46     30.64 o 
 -10   0  10        5.37        7.83     12.59 o 
  -9   0  10      365.51      303.64     31.06 o 
  -8   0  10        0.41        7.91     12.25 o 
  -7   0  10      939.83     1003.19     77.78 o 
  -6   0  10       72.22       93.21     10.53 o 
  -5   0  10     1007.28     1018.28     26.99 o 
  -4   0  10     1414.67     1451.75     30.04 o 
  -3   0  10      862.74      937.29     22.53 o 
  -2   0  10      988.22     1083.51     21.88 o 
  -1   0  10     1564.92     1761.08     53.40 o 
   0   0  10      190.50      158.35     11.02 o 
   1   0  10        1.47        0.81      4.20 o 
   2   0  10        8.97        7.53      3.08 o 
   3   0  10       65.94       65.47      6.36 o 
   4   0  10      117.91      104.12      8.21 o 
   5   0  10     1173.72     1150.16     34.43 o 
   6   0  10      522.20      520.40     42.76 o 
   7   0  10       86.33       87.78     12.53 o 
   8   0  10       48.30       62.38     17.02 o 
   9   0  10        6.72       18.30     13.11 o 
  10   0  10       92.86       99.48     23.40 o 
 -12   1  10        5.30        4.36     10.38 o 
 -11   1  10       26.70        9.06      9.37 o 
 -10   1  10      190.09      165.78     19.25 o 
  -9   1  10      128.80      147.97     17.56 o 
  -8   1  10       13.46       16.08      6.37 o 
  -7   1  10       13.69       10.12      4.37 o 
  -6   1  10      433.37      428.60     13.52 o 
  -5   1  10     1083.14     1042.60     29.06 o 
  -4   1  10        0.34        0.00      2.70 o 
  -3   1  10       26.14       36.23      4.51 o 
  -2   1  10      200.28      222.10      6.95 o 
  -1   1  10     2053.92     2198.57     36.06 o 
   0   1  10      586.21      614.93     16.35 o 
   1   1  10      378.69      380.90     11.81 o 
   2   1  10      140.66      133.42      5.10 o 
   3   1  10       47.85       46.93      4.03 o 
   4   1  10      223.88      210.77      7.98 o 
   5   1  10      374.03      349.92     10.04 o 
   6   1  10        0.54        0.38      3.46 o 
   7   1  10      178.28      188.16     13.14 o 
   8   1  10       15.50       18.98      6.64 o 
   9   1  10        0.50        1.44      5.57 o 
  10   1  10       15.58       22.89     14.89 o 
 -11   2  10       22.93       22.62     10.75 o 
 -10   2  10        4.28       10.15      8.64 o 
  -9   2  10       40.45       25.35      9.98 o 
  -8   2  10        8.39        9.92      5.13 o 
  -7   2  10      126.80      128.19     11.15 o 
  -6   2  10       92.64       96.49      7.78 o 
  -5   2  10      992.40     1051.71     20.04 o 
  -4   2  10        4.87       14.03      3.69 o 
  -3   2  10       68.55       68.65      5.59 o 
  -2   2  10      309.76      353.86      8.68 o 
  -1   2  10      829.63      895.47     24.64 o 
   0   2  10      189.81      182.10      9.91 o 
   1   2  10        0.51        2.56      3.06 o 
   2   2  10      201.38      201.85      6.72 o 
   3   2  10       51.80       55.09      4.53 o 
   4   2  10      489.65      507.57     13.10 o 
   5   2  10       18.11       22.04      5.46 o 
   6   2  10       49.42       44.05      6.93 o 
   7   2  10       74.60       82.79     10.42 o 
   8   2  10       13.97       12.27      5.84 o 
   9   2  10        1.16        5.66      6.55 o 
  10   2  10        3.00        5.70      7.50 o 
 -11   3  10        0.10        0.00     11.79 o 
 -10   3  10        0.05        0.00      8.47 o 
  -9   3  10        7.33        8.90      5.54 o 
  -8   3  10        4.28        9.95      5.01 o 
  -7   3  10       66.04       63.16      9.06 o 
  -6   3  10       75.90       62.88      6.96 o 
  -5   3  10       65.26       70.83      6.96 o 
  -4   3  10       13.69       10.38      3.64 o 
  -3   3  10        0.11        0.00      2.04 o 
  -2   3  10       45.05       55.75      4.96 o 
  -1   3  10      746.49      694.50     31.41 o 
   0   3  10       86.62       69.13      7.48 o 
   1   3  10     1036.81     1049.16     23.47 o 
   2   3  10      500.13      482.60     16.54 o 
   3   3  10       43.64       45.33      5.30 o 
   4   3  10       29.63       30.57      4.78 o 
   5   3  10        2.40        2.92      3.62 o 
   6   3  10        7.12       13.64      4.84 o 
   7   3  10        7.68       11.13      5.44 o 
   8   3  10        0.43        1.43      5.82 o 
   9   3  10        6.73       15.59      8.27 o 
 -11   4  10        0.20        0.13     15.11 o 
 -10   4  10       11.98       12.13     10.98 o 
  -9   4  10        6.83        1.78      4.31 o 
  -8   4  10       84.13       83.95     10.95 o 
  -7   4  10      164.32      155.96     12.51 o 
  -6   4  10       21.39       25.98      6.52 o 
  -5   4  10      111.90       91.50      7.99 o 
  -4   4  10       42.05       44.09      5.82 o 
  -3   4  10       62.64       62.28      5.29 o 
  -2   4  10       52.49       62.47      5.74 o 
  -1   4  10        0.18        1.56      3.43 o 
   0   4  10      112.98      108.38      9.20 o 
   1   4  10      100.76       98.63      9.21 o 
   2   4  10       34.10       38.74      6.83 o 
   3   4  10        2.06        1.62      3.56 o 
   4   4  10       72.98       71.36      9.30 o 
   5   4  10        3.70        9.69      4.91 o 
   6   4  10        1.30        1.73      5.38 o 
   7   4  10       24.19       21.48      6.88 o 
   8   4  10       23.18       21.94     11.74 o 
   9   4  10        0.49        0.00      5.45 o 
 -10   5  10        3.78        0.00     13.45 o 
  -9   5  10       47.30       56.19     10.12 o 
  -8   5  10       44.60       61.39      9.87 o 
  -7   5  10       18.44       18.28      5.88 o 
  -6   5  10      156.16      151.63     12.71 o 
  -5   5  10       88.47      102.24      8.71 o 
  -4   5  10      137.40      144.27      9.33 o 
  -3   5  10       28.12       33.18      5.90 o 
  -2   5  10       46.50       45.49      7.05 o 
  -1   5  10       14.71        8.66      4.50 o 
   0   5  10       34.37       35.83      7.74 o 
   1   5  10        0.65        0.00      3.39 o 
   2   5  10       22.80       31.45      6.67 o 
   3   5  10        1.70        1.92      3.87 o 
   4   5  10        0.41        5.76      5.81 o 
   5   5  10       15.50       28.24      6.84 o 
   6   5  10        0.15        0.02      4.27 o 
   7   5  10       15.79       17.54      6.58 o 
   8   5  10        1.54        6.43      6.90 o 
  -9   6  10       48.85       48.13      9.74 o 
  -8   6  10        8.46       12.47      6.10 o 
  -7   6  10        6.08        9.90      5.11 o 
  -6   6  10        7.54        5.53      4.66 o 
  -5   6  10       23.11       24.25      5.45 o 
  -4   6  10       52.59       58.71      7.55 o 
  -3   6  10       12.61       18.33      7.43 o 
  -2   6  10        1.08        0.47      4.46 o 
  -1   6  10      195.91      196.45     15.91 o 
   0   6  10     1099.73     1129.19     28.33 o 
   1   6  10        0.64        0.00      3.59 o 
   2   6  10      317.36      286.79     17.59 o 
   3   6  10        4.69       11.04      5.18 o 
   4   6  10       84.69       66.51     12.53 o 
   5   6  10       25.10       19.65      9.06 o 
   6   6  10       13.92        9.65      5.75 o 
   7   6  10        0.06        0.87      4.74 o 
  -8   7  10        6.67       14.02      6.46 o 
  -7   7  10        0.23        2.66      4.58 o 
  -6   7  10      103.50      131.65     13.53 o 
  -5   7  10        2.96        1.01      5.19 o 
  -4   7  10       27.85       33.26      7.38 o 
  -3   7  10        0.05        0.95      4.80 o 
  -2   7  10       86.03      106.16     14.28 o 
  -1   7  10       62.01       63.32     11.61 o 
   0   7  10       56.31       57.47     13.66 o 
   1   7  10       75.80      104.11     11.33 o 
   2   7  10        0.92        1.27      3.96 o 
   3   7  10      219.99      212.18     18.26 o 
   4   7  10       47.45       57.92     13.06 o 
   5   7  10        1.69        4.35      6.14 o 
   6   7  10        0.11        0.00      6.04 o 
  -7   8  10        3.69        7.51      7.40 o 
  -6   8  10       26.28       29.58     10.24 o 
  -5   8  10       34.00       39.85     10.88 o 
  -4   8  10        0.20        2.31      4.07 o 
  -3   8  10        0.27        0.00      5.64 o 
  -2   8  10       26.69       27.64      9.14 o 
  -1   8  10       12.30       19.48     10.17 o 
   0   8  10       13.92       18.77      7.85 o 
   1   8  10        0.15        1.17      5.74 o 
   2   8  10        3.42        3.07      4.47 o 
   3   8  10        1.11        0.00      6.08 o 
   4   8  10        4.43        3.45      7.16 o 
   5   8  10        1.27        4.44      7.12 o 
  -4   9  10        4.30        5.40      6.35 o 
  -3   9  10        0.62        0.00      4.97 o 
  -2   9  10       38.68       48.77     12.00 o 
  -1   9  10       25.25       26.51      9.62 o 
   0   9  10        2.22        2.25      6.22 o 
   1   9  10        6.55        5.33      9.45 o 
   2   9  10       14.90        4.17     10.21 o 
   3   9  10        2.71        0.00      8.34 o 
 -11   1  11       39.78       51.53     13.28 o 
 -10   1  11        0.54        3.77      8.15 o 
  -9   1  11      281.83      235.26     20.14 o 
  -8   1  11      368.95      363.97     18.98 o 
  -7   1  11        0.38        0.00      3.49 o 
  -6   1  11     1006.02     1027.35     23.58 o 
  -5   1  11      201.93      208.61      9.73 o 
  -4   1  11      154.15      170.02      8.36 o 
  -3   1  11       54.70       59.42      5.54 o 
  -2   1  11       15.57       19.30      3.17 o 
  -1   1  11       96.02      122.89      7.08 o 
   0   1  11     1290.36     1353.60     22.18 o 
   1   1  11       35.36       43.02      5.71 o 
   2   1  11       51.24       47.39      4.01 o 
   3   1  11      343.41      366.78     10.86 o 
   4   1  11      576.97      579.63     18.85 o 
   5   1  11       48.77       47.86      5.79 o 
   6   1  11       19.41       24.68      5.74 o 
   7   1  11       27.40       20.54      6.63 o 
   8   1  11        0.85        5.55      9.49 o 
   9   1  11       17.73       16.96      8.86 o 
 -11   2  11       14.11       17.37     10.14 o 
 -10   2  11       39.70       42.35     12.19 o 
  -9   2  11       10.50        6.69      7.59 o 
  -8   2  11       63.06       57.10      9.10 o 
  -7   2  11      100.49      112.16     10.84 o 
  -6   2  11       86.28       81.82      7.51 o 
  -5   2  11      377.48      359.76     12.48 o 
  -4   2  11       39.08       45.18      5.39 o 
  -3   2  11        5.36        4.27      2.81 o 
  -2   2  11      220.77      228.88      7.23 o 
  -1   2  11       40.12       64.79      7.20 o 
   0   2  11        0.57        1.25      3.69 o 
   1   2  11        8.04        8.31      4.11 o 
   2   2  11      103.94      104.34      7.90 o 
   3   2  11      503.58      496.47     12.95 o 
   4   2  11       80.51       83.33      6.75 o 
   5   2  11        0.42        0.00      3.62 o 
   6   2  11      129.00      143.11     10.45 o 
   7   2  11        3.94        5.56      5.08 o 
   8   2  11       15.62        9.65      6.26 o 
   9   2  11       16.22       18.38     14.21 o 
 -11   3  11        2.96        6.22      8.06 o 
 -10   3  11        2.78        0.79      7.54 o 
  -9   3  11        4.42        7.99      5.50 o 
  -8   3  11      159.90      174.25     13.31 o 
  -7   3  11      245.21      254.14     17.46 o 
  -6   3  11       87.11      100.41      8.36 o 
  -5   3  11        0.33        2.17      3.23 o 
  -4   3  11        2.44        4.49      3.26 o 
  -3   3  11       22.16       18.16      3.37 o 
  -2   3  11      280.41      254.62      8.89 o 
  -1   3  11        2.82        3.34      3.69 o 
   0   3  11      274.96      271.14     12.66 o 
   1   3  11      190.21      174.41     10.71 o 
   2   3  11      579.32      569.25     18.59 o 
   3   3  11      141.06      138.29      9.02 o 
   4   3  11      245.81      248.95     10.13 o 
   5   3  11        1.55        3.21      3.92 o 
   6   3  11        2.80        5.40      4.11 o 
   7   3  11        1.49        5.25      6.42 o 
   8   3  11       10.04       17.54      7.81 o 
   9   3  11        0.01        0.00      9.96 o 
 -11   4  11        3.08        5.06      7.46 o 
 -10   4  11       24.41       31.38     11.07 o 
  -9   4  11        3.70        1.23      4.59 o 
  -8   4  11        7.60        8.67      5.36 o 
  -7   4  11       22.08       21.71      6.31 o 
  -6   4  11        0.32        0.96      3.65 o 
  -5   4  11      319.81      328.82     12.93 o 
  -4   4  11      150.53      149.35      9.09 o 
  -3   4  11       99.91       97.87      6.33 o 
  -2   4  11      125.65      122.31      9.72 o 
  -1   4  11       65.25       70.71      8.29 o 
   0   4  11       84.39       81.77      8.77 o 
   1   4  11       86.54       83.48      9.08 o 
   2   4  11        3.96        3.29      3.88 o 
   3   4  11       99.53       97.37      9.86 o 
   4   4  11      117.30      123.21     11.66 o 
   5   4  11        2.67        0.93      4.14 o 
   6   4  11       12.78        5.18      4.53 o 
   7   4  11        1.84        2.34      4.86 o 
   8   4  11        5.88        0.00      6.66 o 
   9   4  11       21.33       38.19     11.49 o 
 -10   5  11        1.35        0.00      6.49 o 
  -9   5  11        0.10        5.16      5.24 o 
  -8   5  11       92.31      105.94     14.12 o 
  -7   5  11        0.76        0.77      3.86 o 
  -6   5  11      228.34      223.18     13.85 o 
  -5   5  11       48.57       52.62      7.06 o 
  -4   5  11      603.51      565.24     28.78 o 
  -3   5  11       46.77       40.10      9.12 o 
  -2   5  11      237.72      219.79     12.77 o 
  -1   5  11       72.41       68.92      8.57 o 
   0   5  11      221.49      200.80     12.40 o 
   1   5  11      301.83      297.63     15.01 o 
   2   5  11      294.42      290.62     15.11 o 
   3   5  11       13.21       12.61      5.41 o 
   4   5  11        0.48        0.47      5.12 o 
   5   5  11       20.55       12.59      6.01 o 
   6   5  11        3.42        0.18      4.75 o 
   7   5  11        4.47        2.59      4.99 o 
   8   5  11        1.72        1.56      6.80 o 
  -9   6  11       38.45       44.01      9.60 o 
  -8   6  11        0.20        0.00      3.91 o 
  -7   6  11        1.74        5.74      4.76 o 
  -6   6  11        3.15        5.80      4.28 o 
  -5   6  11      102.36       97.61     11.29 o 
  -4   6  11       24.11       26.07      6.88 o 
  -3   6  11        0.51        0.00      4.09 o 
  -2   6  11       51.33       58.94     11.35 o 
  -1   6  11       12.70        8.24      5.99 o 
   0   6  11        0.91        1.84      4.31 o 
   1   6  11       10.85       12.27      5.13 o 
   2   6  11        6.94        6.58      4.67 o 
   3   6  11      126.25      151.67     17.26 o 
   4   6  11       32.38       31.98      9.52 o 
   5   6  11       34.63       31.40      9.58 o 
   6   6  11        0.46        0.00      6.43 o 
   7   6  11       17.19       25.46      8.45 o 
  -8   7  11        7.37        0.00      6.42 o 
  -7   7  11        4.50        2.44      6.29 o 
  -6   7  11        0.59        8.51      6.22 o 
  -5   7  11       16.07       11.91      6.80 o 
  -4   7  11       13.22       12.48      5.43 o 
  -3   7  11        0.79        0.00      4.91 o 
  -2   7  11       27.99       14.73      7.09 o 
  -1   7  11       12.11       10.35      6.21 o 
   0   7  11      313.56      284.76     22.85 o 
   1   7  11      139.03      147.71     13.25 o 
   2   7  11       15.61       19.98      6.14 o 
   3   7  11        6.12        1.85      6.93 o 
   4   7  11        3.53        2.42      6.63 o 
   5   7  11       16.30        6.61      7.36 o 
   6   7  11        8.82        5.57      7.19 o 
  -6   8  11        6.80       11.90      7.27 o 
  -5   8  11        0.00        8.99      6.69 o 
  -4   8  11       14.07        8.77      6.09 o 
  -3   8  11        5.49        9.99      7.36 o 
  -2   8  11       69.96       69.34     13.46 o 
  -1   8  11      304.74      275.14     21.55 o 
   0   8  11        1.32        0.64      4.92 o 
   1   8  11        0.06        0.00      5.06 o 
   2   8  11       16.36       30.55     10.53 o 
   3   8  11        0.04        1.17      6.41 o 
   4   8  11        6.35        5.44      7.30 o 
  -4   9  11        3.06        4.11      9.96 o 
  -3   9  11        7.04        8.82      7.32 o 
  -2   9  11        0.40        0.00      4.99 o 
  -1   9  11       18.69       17.59      8.28 o 
   0   9  11       12.84        9.75      7.10 o 
   1   9  11        3.32        0.00      5.25 o 
   2   9  11        5.52        0.85      9.53 o 
 -11   0  12        0.33       18.72     14.55 o 
 -10   0  12        1.65        0.00      8.94 o 
  -9   0  12      589.17      548.31     40.25 o 
  -8   0  12      201.58      191.48     25.45 o 
  -7   0  12      106.62      101.03     13.36 o 
  -6   0  12      602.74      538.05     27.87 o 
  -5   0  12       49.51       53.18      8.96 o 
  -4   0  12      912.10      952.98     25.85 o 
  -3   0  12       85.09       85.75      9.06 o 
  -2   0  12      301.04      329.44     13.49 o 
  -1   0  12     1070.57     1142.07     37.36 o 
   0   0  12      407.92      471.50     16.24 o 
   1   0  12      497.00      506.49     20.89 o 
   2   0  12      175.95      168.13     13.42 o 
   3   0  12      532.31      557.38     52.04 o 
   4   0  12       38.85       23.19      7.81 o 
   5   0  12       64.44       84.77     11.79 o 
   6   0  12       38.61       45.02     16.08 o 
   7   0  12        5.39        2.98      9.62 o 
   8   0  12        0.31        0.00      8.68 o 
   9   0  12       24.86       29.62     15.57 o 
 -11   1  12       30.72       44.51     13.32 o 
 -10   1  12       51.27       38.57     11.80 o 
  -9   1  12      265.13      267.19     20.93 o 
  -8   1  12        8.94       11.71      5.88 o 
  -7   1  12      106.06      109.73      8.92 o 
  -6   1  12      132.81      116.35      8.69 o 
  -5   1  12       10.67        9.54      3.98 o 
  -4   1  12      618.93      612.91     14.99 o 
  -3   1  12       87.07       78.55      7.21 o 
  -2   1  12      348.00      339.44      8.73 o 
  -1   1  12      133.41      133.55      7.19 o 
   0   1  12      521.88      548.49     15.09 o 
   1   1  12       87.10       87.20      7.51 o 
   2   1  12      302.53      328.11     17.57 o 
   3   1  12        7.72        9.12      3.54 o 
   4   1  12        0.03        0.00      2.83 o 
   5   1  12       56.52       55.54      6.22 o 
   6   1  12        5.14        7.31      7.02 o 
   7   1  12       26.31       26.93      9.81 o 
   8   1  12       57.05       49.57     12.35 o 
   9   1  12        6.35        7.46      8.52 o 
 -11   2  12       24.48       32.55     11.76 o 
 -10   2  12        7.73       12.70      8.80 o 
  -9   2  12       90.00      119.93     16.23 o 
  -8   2  12      153.49      137.17     12.37 o 
  -7   2  12      616.68      631.75     18.01 o 
  -6   2  12      509.16      455.99     14.96 o 
  -5   2  12       18.98       16.38      4.56 o 
  -4   2  12      135.46      128.82      8.01 o 
  -3   2  12        5.94        5.65      2.97 o 
  -2   2  12      235.30      242.58      7.41 o 
  -1   2  12      647.73      634.38     24.04 o 
   0   2  12        3.00        0.91      3.96 o 
   1   2  12        8.16       14.69      5.29 o 
   2   2  12      136.31      140.58      9.20 o 
   3   2  12      117.19      124.64      7.66 o 
   4   2  12       50.43       54.12      6.01 o 
   5   2  12      177.23      168.11     10.85 o 
   6   2  12        0.25        0.00      3.66 o 
   7   2  12       35.32       31.59      8.00 o 
   8   2  12       14.19       20.96      9.27 o 
   9   2  12       26.34       27.66     16.00 o 
 -11   3  12       14.70       22.44     10.35 o 
 -10   3  12        0.17        0.00      6.54 o 
  -9   3  12       39.89       44.87      8.95 o 
  -8   3  12      180.00      171.37     17.79 o 
  -7   3  12      441.78      415.93     18.29 o 
  -6   3  12       39.78       49.15      6.66 o 
  -5   3  12      148.02      140.34      9.19 o 
  -4   3  12       53.52       58.73      6.45 o 
  -3   3  12       38.96       43.86      4.63 o 
  -2   3  12       18.00       20.28      5.57 o 
  -1   3  12        5.75        3.33      4.04 o 
   0   3  12      912.04      913.99     26.48 o 
   1   3  12      173.94      167.21     11.01 o 
   2   3  12       89.74       91.08      9.41 o 
   3   3  12       46.21       54.72      7.13 o 
   4   3  12        0.21        0.00      2.74 o 
   5   3  12       76.52       80.93      8.65 o 
   6   3  12       83.58       85.63      9.13 o 
   7   3  12       10.73       12.74      7.44 o 
   8   3  12        3.85        7.82      7.21 o 
   9   3  12        0.01        0.00     10.21 o 
 -10   4  12        0.60        5.87      7.15 o 
  -9   4  12        0.18        3.97      5.15 o 
  -8   4  12       14.68       12.61      5.78 o 
  -7   4  12       37.20       32.07      7.31 o 
  -6   4  12        2.00        7.78      4.04 o 
  -5   4  12        1.96        5.37      3.67 o 
  -4   4  12       48.14       34.45      7.07 o 
  -3   4  12       22.88       23.14      5.01 o 
  -2   4  12       34.48       33.00      8.89 o 
  -1   4  12      338.22      324.82     15.02 o 
   0   4  12      244.07      216.63     12.59 o 
   1   4  12      233.26      249.85     13.58 o 
   2   4  12       21.77       20.23      5.81 o 
   3   4  12       34.95       44.56      7.71 o 
   4   4  12       21.72       23.53      8.80 o 
   5   4  12       33.53       31.34      7.27 o 
   6   4  12       12.89       11.02      5.33 o 
   7   4  12       34.87       38.70      9.01 o 
   8   4  12        2.66        4.58      7.39 o 
 -10   5  12        4.39       10.23      6.80 o 
  -9   5  12        8.05        7.32      5.49 o 
  -8   5  12        2.16        5.18      4.45 o 
  -7   5  12        0.04        1.39      4.19 o 
  -6   5  12        2.98        4.21      3.93 o 
  -5   5  12       22.24       23.31      6.39 o 
  -4   5  12       91.78       82.48     10.20 o 
  -3   5  12       15.68       21.28      7.36 o 
  -2   5  12        6.84        8.57      4.92 o 
  -1   5  12        1.93        1.22      4.09 o 
   0   5  12      117.87      105.18     10.67 o 
   1   5  12      152.18      150.32     12.23 o 
   2   5  12       18.58       15.93      5.72 o 
   3   5  12        5.65       11.68      5.31 o 
   4   5  12      142.25      124.94     16.08 o 
   5   5  12       42.07       30.71      9.95 o 
   6   5  12       33.05       30.31      7.73 o 
   7   5  12       19.85       20.53      7.39 o 
  -9   6  12       55.64       57.22     10.92 o 
  -8   6  12       29.40       31.73     10.34 o 
  -7   6  12       41.79       53.24     12.30 o 
  -6   6  12       59.25       68.99     13.46 o 
  -5   6  12       76.06       62.08      9.56 o 
  -4   6  12       47.56       48.54      8.68 o 
  -3   6  12       68.35       64.93     11.92 o 
  -2   6  12      242.82      227.73     17.75 o 
  -1   6  12       27.95       34.14      8.85 o 
   0   6  12      110.25      107.47     14.92 o 
   1   6  12       29.69       28.78      6.89 o 
   2   6  12        3.70        5.60      4.87 o 
   3   6  12        6.34       12.77      7.87 o 
   4   6  12       14.69       14.88      8.06 o 
   5   6  12        1.05        0.11      6.42 o 
   6   6  12       15.93       21.68      8.94 o 
   7   6  12        0.73        4.19      5.38 o 
  -8   7  12        2.60        1.47      7.07 o 
  -7   7  12        4.16       19.71      8.27 o 
  -6   7  12        5.25        0.20      5.90 o 
  -5   7  12        0.02        2.28      5.87 o 
  -4   7  12      108.53      113.29     12.81 o 
  -3   7  12       30.14       25.33      8.80 o 
  -2   7  12       47.26       47.99     10.81 o 
  -1   7  12      262.46      275.30     20.52 o 
   0   7  12      137.87      141.18     16.60 o 
   1   7  12       10.26        5.06      4.73 o 
   2   7  12        5.96        3.99      4.88 o 
   3   7  12        8.99       12.29      7.85 o 
   4   7  12        0.80        6.83      7.05 o 
   5   7  12       36.18       49.47     13.13 o 
  -6   8  12       60.76       69.82     14.97 o 
  -5   8  12        0.94        0.00      5.85 o 
  -4   8  12        2.62        8.24      5.69 o 
  -3   8  12       74.74       70.75     14.23 o 
  -2   8  12       78.65       62.56     12.83 o 
  -1   8  12      144.04      151.42     18.23 o 
   0   8  12        0.10        3.61      5.30 o 
   1   8  12      115.64       89.59     14.81 o 
   2   8  12        1.80        0.00      7.74 o 
   3   8  12        0.04        4.62      7.23 o 
   4   8  12        9.91       13.56      9.00 o 
  -3   9  12        0.04        3.44      6.16 o 
  -2   9  12       33.07       33.56     10.69 o 
  -1   9  12       14.56        8.14      6.52 o 
   0   9  12        3.57        2.29      5.37 o 
   1   9  12        3.33        1.99      6.01 o 
 -11   1  13        1.19        0.00     12.68 o 
 -10   1  13       76.10       86.97     15.80 o 
  -9   1  13      112.51      121.81     16.43 o 
  -8   1  13      150.68      136.50     12.45 o 
  -7   1  13      210.01      187.85     10.97 o 
  -6   1  13       25.64       19.86      5.23 o 
  -5   1  13      363.39      343.40     12.70 o 
  -4   1  13        0.08        0.29      3.29 o 
  -3   1  13      206.46      208.15      8.89 o 
  -2   1  13      189.94      219.02      9.34 o 
  -1   1  13      355.17      356.14     22.50 o 
   0   1  13        4.08        4.76      3.72 o 
   1   1  13       69.98       68.31      7.27 o 
   2   1  13       34.31       35.74      6.20 o 
   3   1  13      337.93      337.19     13.46 o 
   4   1  13       79.27       83.39      8.42 o 
   5   1  13      114.33       96.51     10.89 o 
   6   1  13       18.46       20.91      8.87 o 
   7   1  13       28.01       47.73     11.79 o 
   8   1  13        2.33        3.95      7.59 o 
   9   1  13       21.94       27.38     11.66 o 
 -11   2  13       29.30       33.23     12.19 o 
 -10   2  13        0.11        3.70      7.86 o 
  -9   2  13       34.64       40.00     11.04 o 
  -8   2  13       28.13       28.21      7.32 o 
  -7   2  13      103.38      111.80      9.37 o 
  -6   2  13      599.50      560.51     16.91 o 
  -5   2  13       23.90       29.35      5.47 o 
  -4   2  13        4.34        4.06      3.55 o 
  -3   2  13       20.63       18.94      4.99 o 
  -2   2  13      349.27      338.91     11.96 o 
  -1   2  13        0.16        0.00      3.71 o 
   0   2  13      204.82      185.45     11.61 o 
   1   2  13      109.71       94.81      9.46 o 
   2   2  13        0.04        0.73      3.78 o 
   3   2  13      719.37      694.53     22.81 o 
   4   2  13        0.28        0.00      3.06 o 
   5   2  13       73.11       78.11     10.41 o 
   6   2  13       40.40       39.27      8.50 o 
   7   2  13        7.20       12.85      8.09 o 
   8   2  13       83.32      105.28     16.68 o 
   9   2  13        1.14       11.49     11.74 o 
 -11   3  13        0.01        2.40      7.78 o 
 -10   3  13        2.63        2.67      7.27 o 
  -9   3  13       13.26       17.10      6.42 o 
  -8   3  13       34.75       28.19      7.37 o 
  -7   3  13      299.48      310.35     16.08 o 
  -6   3  13       13.06       13.71      4.76 o 
  -5   3  13     1631.06     1656.85     34.68 o 
  -4   3  13        8.02       12.78      5.28 o 
  -3   3  13       13.61       24.13      5.00 o 
  -2   3  13       47.15       46.70      7.22 o 
  -1   3  13        4.56       11.88      5.35 o 
   0   3  13      336.69      319.82     15.03 o 
   1   3  13       75.44       88.87      9.50 o 
   2   3  13       29.46       26.93      6.45 o 
   3   3  13      230.72      219.07     11.57 o 
   4   3  13      126.28      125.38      8.70 o 
   5   3  13        0.09        2.30      3.48 o 
   6   3  13       51.08       55.17      7.98 o 
   7   3  13        0.95        2.21      9.36 o 
   8   3  13        3.48        3.49     11.15 o 
 -10   4  13        6.68       13.32      8.06 o 
  -9   4  13        3.28        3.89      4.50 o 
  -8   4  13       91.50      109.95     12.21 o 
  -7   4  13        6.43        7.97      4.95 o 
  -6   4  13      377.81      356.80     17.10 o 
  -5   4  13      109.77      100.88     10.79 o 
  -4   4  13        5.29        0.73      3.97 o 
  -3   4  13       28.95       32.60      5.70 o 
  -2   4  13      230.18      203.69     17.58 o 
  -1   4  13        0.26        0.00      3.81 o 
   0   4  13      235.14      208.12     12.79 o 
   1   4  13        0.05        0.00      3.36 o 
   2   4  13       81.66       82.81      9.90 o 
   3   4  13      253.64      259.80     15.98 o 
   4   4  13      303.41      259.79     29.91 o 
   5   4  13       38.29       51.12      9.18 o 
   6   4  13        1.93        5.77      5.12 o 
   7   4  13       21.93       29.19      8.14 o 
   8   4  13        4.80        6.55     13.02 o 
  -9   5  13       28.95       33.93      8.64 o 
  -8   5  13        0.10        0.00      5.42 o 
  -7   5  13        9.52       14.37      7.44 o 
  -6   5  13      211.39      235.80     18.98 o 
  -5   5  13       28.70       25.34      7.25 o 
  -4   5  13       53.94       46.38      8.27 o 
  -3   5  13      174.08      183.52     12.86 o 
  -2   5  13      805.16      810.87     31.25 o 
  -1   5  13        0.09        1.41      4.42 o 
   0   5  13      169.29      168.33     16.09 o 
   1   5  13      606.13      603.54     21.94 o 
   2   5  13      507.88      418.83     23.95 o 
   3   5  13      660.08      626.57     37.64 o 
   4   5  13       24.59       25.44      9.68 o 
   5   5  13       18.49       14.73      7.89 o 
   6   5  13        1.81        0.39      4.88 o 
   7   5  13        0.47        0.00      5.07 o 
  -9   6  13        0.17        3.09      7.61 o 
  -8   6  13       12.39       17.61      9.40 o 
  -7   6  13        0.62        8.00      5.85 o 
  -6   6  13      117.24      133.50     17.29 o 
  -5   6  13       18.26       23.86      7.06 o 
  -4   6  13       16.99       22.69      6.77 o 
  -3   6  13       30.85       30.06      9.18 o 
  -2   6  13       16.54       19.67      8.09 o 
  -1   6  13      168.07      149.73     16.43 o 
   0   6  13      138.99      128.73     12.25 o 
   1   6  13       30.34       35.30      7.80 o 
   2   6  13        0.77        0.00      3.74 o 
   3   6  13       18.86       10.18      8.01 o 
   4   6  13        1.51        1.68      6.11 o 
   5   6  13        0.94        3.87      6.62 o 
   6   6  13        0.22        0.33      6.69 o 
  -7   7  13        1.47       12.44      7.75 o 
  -6   7  13       21.16       24.48      9.04 o 
  -5   7  13       99.88       87.17     15.07 o 
  -4   7  13       10.46       13.57      6.18 o 
  -3   7  13        0.19        2.70      5.85 o 
  -2   7  13       54.44       40.93     10.31 o 
  -1   7  13        0.68        5.06      9.19 o 
   0   7  13      328.76      326.63     22.47 o 
   1   7  13       17.26       13.00      6.09 o 
   2   7  13        1.50        0.00      4.19 o 
   3   7  13        1.96        2.22      6.57 o 
   4   7  13        3.48        0.00      6.89 o 
   5   7  13        0.06        0.00      7.36 o 
  -5   8  13        5.74        5.95      6.91 o 
  -4   8  13        0.51        1.70      4.99 o 
  -3   8  13        9.53       22.59      8.97 o 
  -2   8  13        6.60        6.43      8.13 o 
  -1   8  13       40.42       46.29     11.47 o 
   0   8  13      139.74      152.35     18.46 o 
   1   8  13       15.88       16.43      7.57 o 
   2   8  13       23.81       27.15     14.30 o 
   3   8  13       14.89       20.64      9.16 o 
 -11   0  14      168.66      146.37     28.17 o 
 -10   0  14      220.61      244.84     30.55 o 
  -9   0  14        0.19        0.00     10.47 o 
  -8   0  14      492.46      472.13     23.79 o 
  -7   0  14      142.65      146.83     14.79 o 
  -6   0  14      850.68      822.14     28.67 o 
  -5   0  14      164.43      128.04     17.79 o 
  -4   0  14      170.22      166.65     13.34 o 
  -3   0  14        9.86       20.30      6.39 o 
  -2   0  14       24.59       33.61     12.08 o 
  -1   0  14       46.71       30.55      8.23 o 
   0   0  14      322.73      354.89     19.08 o 
   1   0  14      280.68      272.43     17.30 o 
   2   0  14      140.88      117.70     13.96 o 
   3   0  14       16.83       17.97      8.55 o 
   4   0  14        1.48        2.35      6.23 o 
   5   0  14       14.15       19.70      8.55 o 
   6   0  14        6.70        3.15      9.36 o 
   7   0  14       22.98       19.15     13.28 o 
   8   0  14      107.91      133.01     25.79 o 
 -11   1  14        5.30       11.21      8.73 o 
 -10   1  14        0.00        0.00      7.31 o 
  -9   1  14        8.09        0.00      6.89 o 
  -8   1  14        0.92        0.00      4.03 o 
  -7   1  14       28.53       20.37      5.71 o 
  -6   1  14       83.37       89.19      8.41 o 
  -5   1  14       11.17       20.24      5.20 o 
  -4   1  14       30.61       31.55      5.24 o 
  -3   1  14        0.16        2.10      3.99 o 
  -2   1  14        0.04        0.14      2.88 o 
  -1   1  14      188.26      205.16     10.30 o 
   0   1  14       39.47       43.02      6.46 o 
   1   1  14       20.73       23.86      5.64 o 
   2   1  14       12.72       15.07      5.12 o 
   3   1  14      239.81      213.92     11.52 o 
   4   1  14       10.88        7.45      4.87 o 
   5   1  14        8.76        9.03      6.05 o 
   6   1  14       16.14       19.17      8.53 o 
   7   1  14       29.71       38.91     11.55 o 
   8   1  14       21.41        9.51     13.40 o 
 -11   2  14        0.06        1.02      8.16 o 
 -10   2  14        7.35       12.92      9.15 o 
  -9   2  14        0.00        0.00      4.66 o 
  -8   2  14      161.65      181.84     13.71 o 
  -7   2  14       72.20       83.40      8.70 o 
  -6   2  14      248.82      253.05     12.12 o 
  -5   2  14        3.95        2.78      3.87 o 
  -4   2  14       23.90       29.37      6.47 o 
  -3   2  14        0.94        1.00      3.93 o 
  -2   2  14       29.69       24.14      5.01 o 
  -1   2  14      526.70      534.45     18.92 o 
   0   2  14       11.14       13.29      5.50 o 
   1   2  14      151.77      149.79     11.84 o 
   2   2  14       80.59       89.66      8.64 o 
   3   2  14       24.75       22.89      5.77 o 
   4   2  14       39.72       44.36      7.15 o 
   5   2  14        3.63        6.02      5.35 o 
   6   2  14      110.09      111.28     12.42 o 
   7   2  14       21.05       15.98      9.14 o 
   8   2  14       54.97       57.08     13.35 o 
 -10   3  14        0.27        1.90      7.36 o 
  -9   3  14       43.32       32.30      8.01 o 
  -8   3  14      193.69      221.29     14.93 o 
  -7   3  14        7.01        7.75      4.70 o 
  -6   3  14       98.65      109.67     11.24 o 
  -5   3  14      328.36      302.04     15.57 o 
  -4   3  14      303.51      319.69     15.44 o 
  -3   3  14      122.83      129.36      9.17 o 
  -2   3  14      203.91      202.14     10.35 o 
  -1   3  14      215.69      218.95     16.29 o 
   0   3  14        0.12        2.46      4.51 o 
   1   3  14       33.69       32.65      7.05 o 
   2   3  14      177.78      169.03     12.66 o 
   3   3  14       10.18       11.54      4.89 o 
   4   3  14      169.64      167.97     14.06 o 
   5   3  14        9.88        5.56      5.33 o 
   6   3  14       34.29       30.57      8.10 o 
   7   3  14        3.08        3.35      6.76 o 
   8   3  14        0.45        0.00     10.72 o 
 -10   4  14        4.33        9.84     12.42 o 
  -9   4  14        0.48        0.39      5.51 o 
  -8   4  14       20.41       22.18      8.61 o 
  -7   4  14        0.21        6.35      6.53 o 
  -6   4  14      291.88      292.26     16.17 o 
  -5   4  14      275.01      253.56     14.95 o 
  -4   4  14       89.20       85.83     10.23 o 
  -3   4  14      224.66      228.95     11.37 o 
  -2   4  14      124.89      120.00     10.99 o 
  -1   4  14      512.36      486.79     19.21 o 
   0   4  14        8.03        8.74      5.01 o 
   1   4  14       34.08       31.82      7.26 o 
   2   4  14        0.77        2.80      4.52 o 
   3   4  14        1.32       11.05      5.17 o 
   4   4  14        5.32       12.43      7.56 o 
   5   4  14        2.51        1.38      6.36 o 
   6   4  14        0.57        0.00      5.91 o 
   7   4  14        1.54        0.00     10.30 o 
  -9   5  14       12.69       16.98      8.40 o 
  -8   5  14       11.00        9.87      7.50 o 
  -7   5  14        8.29       13.38      7.76 o 
  -6   5  14      101.04      100.52     15.23 o 
  -5   5  14        0.93        0.00      4.23 o 
  -4   5  14        1.57        0.00      4.20 o 
  -3   5  14       29.78       36.95      7.83 o 
  -2   5  14       11.42       17.01     12.85 o 
  -1   5  14       83.62       79.65     10.22 o 
   0   5  14      109.02      117.99     11.77 o 
   1   5  14       18.55       13.05      5.51 o 
   2   5  14        1.05        0.82      4.24 o 
   3   5  14        0.28        0.00      3.91 o 
   4   5  14       11.01       14.82      8.06 o 
   5   5  14        4.37       11.18      7.64 o 
   6   5  14        1.69        2.71      6.79 o 
   7   5  14        0.76        0.00      5.19 o 
  -8   6  14        3.00        3.64      6.96 o 
  -7   6  14        0.14        3.02      7.96 o 
  -6   6  14      137.10      169.46     19.40 o 
  -5   6  14      152.04      143.47     14.01 o 
  -4   6  14        2.10        6.28      4.69 o 
  -3   6  14      191.73      176.29     18.17 o 
  -2   6  14       11.51        9.17      6.27 o 
  -1   6  14      138.21      129.07     16.81 o 
   0   6  14      278.01      291.42     16.42 o 
   1   6  14        4.40        4.37      4.53 o 
   2   6  14        0.46        3.04      4.57 o 
   3   6  14        7.61        0.10      7.17 o 
   4   6  14        2.63        0.00      6.89 o 
   5   6  14       24.19       34.30     11.10 o 
   6   6  14       19.23       15.78      9.96 o 
  -7   7  14        0.07        0.00      5.45 o 
  -6   7  14       13.40       19.07      7.99 o 
  -5   7  14       81.38       92.64     15.55 o 
  -4   7  14       37.76       36.71      8.38 o 
  -3   7  14        6.18        6.58      6.29 o 
  -2   7  14        0.50        1.38      5.27 o 
  -1   7  14       24.06       31.39      9.78 o 
   0   7  14       18.48       28.88     12.94 o 
   1   7  14        1.23        3.41      4.52 o 
   2   7  14        2.91        0.00      3.86 o 
   3   7  14        6.75       16.36      8.96 o 
   4   7  14       44.47       59.24     13.65 o 
  -5   8  14        0.42        0.54      5.97 o 
  -4   8  14        1.55        0.00      4.59 o 
  -3   8  14       11.62        8.10      6.81 o 
  -2   8  14        3.20        2.51      5.89 o 
  -1   8  14       44.19       64.85     13.57 o 
   0   8  14        2.74        0.00      4.52 o 
   1   8  14       24.75       32.11      9.47 o 
   2   8  14        0.27        0.00      7.23 o 
 -11   1  15        4.41        7.35      8.48 o 
 -10   1  15        0.43        9.53      8.55 o 
  -9   1  15       85.41       88.88     15.01 o 
  -8   1  15      130.78      141.43     13.08 o 
  -7   1  15      108.36      114.99      9.74 o 
  -6   1  15      187.34      162.23     10.63 o 
  -5   1  15        0.14        4.00      5.02 o 
  -4   1  15       35.72       36.09      7.01 o 
  -3   1  15       17.64       17.73      5.62 o 
  -2   1  15       23.44       18.65      7.50 o 
  -1   1  15       99.43      107.68     10.35 o 
   0   1  15       43.97       47.85      6.95 o 
   1   1  15        1.89        0.00      4.01 o 
   2   1  15      261.73      251.62     15.09 o 
   3   1  15      165.87      161.42     11.36 o 
   4   1  15      102.37      105.81      9.83 o 
   5   1  15        0.01        2.92      5.02 o 
   6   1  15       26.85       23.26      9.66 o 
   7   1  15       27.03       23.66     10.16 o 
   8   1  15        0.09        3.37      7.62 o 
 -10   2  15       14.22       15.31      9.35 o 
  -9   2  15      132.60      141.02     14.63 o 
  -8   2  15       55.97       47.48      8.71 o 
  -7   2  15      115.95      126.42     11.92 o 
  -6   2  15      121.37      109.59     11.00 o 
  -5   2  15      316.98      310.77     16.95 o 
  -4   2  15       45.96       54.85      8.23 o 
  -3   2  15        0.58        0.89      4.31 o 
  -2   2  15       20.49       21.33      5.03 o 
  -1   2  15      715.46      712.05     22.44 o 
   0   2  15      200.40      212.53     21.56 o 
   1   2  15      306.76      305.13     15.50 o 
   2   2  15      130.10      129.04     10.31 o 
   3   2  15       18.23       19.33      5.79 o 
   4   2  15      189.88      180.07     11.60 o 
   5   2  15       28.15       31.96      7.84 o 
   6   2  15       57.89       58.15     10.22 o 
   7   2  15        4.78        7.55      8.03 o 
   8   2  15        2.57       11.91      8.72 o 
 -10   3  15        0.40        0.00      6.54 o 
  -9   3  15       31.81       32.05      9.92 o 
  -8   3  15       16.05       15.39      7.28 o 
  -7   3  15       75.27       73.68     12.80 o 
  -6   3  15       62.31       70.17      9.87 o 
  -5   3  15      362.91      388.76     17.81 o 
  -4   3  15       68.54       67.76      9.24 o 
  -3   3  15       47.52       52.32      7.09 o 
  -2   3  15      662.47      679.67     28.06 o 
  -1   3  15      622.50      618.12     26.71 o 
   0   3  15      305.26      281.49     15.20 o 
   1   3  15      268.19      278.81     17.76 o 
   2   3  15       16.77       10.77      5.80 o 
   3   3  15      368.65      335.63     17.02 o 
   4   3  15      569.65      549.20     22.65 o 
   5   3  15        1.47        3.93      5.29 o 
   6   3  15        9.57        8.78      6.11 o 
   7   3  15       21.62       26.20     23.91 o 
 -10   4  15       11.18       25.28     16.51 o 
  -9   4  15       22.89       25.35     10.13 o 
  -8   4  15        3.46        0.24      5.27 o 
  -7   4  15        8.37       12.16      6.94 o 
  -6   4  15       21.27       14.05      5.90 o 
  -5   4  15      572.21      589.56     22.42 o 
  -4   4  15      103.02      110.23     11.50 o 
  -3   4  15       70.86       71.97      9.00 o 
  -2   4  15       39.48       47.87      8.39 o 
  -1   4  15       12.98       27.89      7.05 o 
   0   4  15      119.28      129.37     12.09 o 
   1   4  15       85.63       76.03     10.13 o 
   2   4  15      313.03      303.45     16.48 o 
   3   4  15       16.66       11.51      5.49 o 
   4   4  15      192.84      172.28     18.82 o 
   5   4  15        8.50       21.67      8.73 o 
   6   4  15        0.74        0.00      6.31 o 
   7   4  15        5.59        0.00      9.53 o 
  -9   5  15        0.31        0.00      6.34 o 
  -8   5  15        0.67        6.86      6.86 o 
  -7   5  15       21.19       27.08      9.49 o 
  -6   5  15      153.98      158.13     14.25 o 
  -5   5  15      136.33      140.96     13.54 o 
  -4   5  15     1068.73     1054.43     30.53 o 
  -3   5  15      670.84      700.11     32.33 o 
  -2   5  15      192.45      165.06     17.14 o 
  -1   5  15       46.92       72.10      9.97 o 
   0   5  15       54.17       41.98      7.88 o 
   1   5  15      184.63      181.36     14.22 o 
   2   5  15        1.34        0.00      4.25 o 
   3   5  15        9.89        4.50      7.24 o 
   4   5  15        0.19        0.00      6.37 o 
   5   5  15       42.42       47.83     12.58 o 
   6   5  15        5.58       11.33      8.12 o 
  -8   6  15       24.89       19.03      9.04 o 
  -7   6  15      127.91      159.47     31.02 o 
  -6   6  15       69.58       70.40     14.08 o 
  -5   6  15      167.14      147.40     14.35 o 
  -4   6  15       38.67       33.17      7.97 o 
  -3   6  15       63.92       61.46      9.79 o 
  -2   6  15        3.28        1.51      5.46 o 
  -1   6  15        4.20        7.54      6.45 o 
   0   6  15        5.36        0.05      3.90 o 
   1   6  15        8.07       12.05      5.50 o 
   2   6  15        6.60        3.15      4.68 o 
   3   6  15       13.26       10.93      8.24 o 
   4   6  15       39.40       38.71     11.67 o 
   5   6  15        9.20       15.32      9.35 o 
  -6   7  15       32.03       46.89     12.08 o 
  -5   7  15       10.20       16.37      7.73 o 
  -4   7  15       10.75       13.91      6.15 o 
  -3   7  15        5.60        3.66      6.27 o 
  -2   7  15      213.98      209.84     20.84 o 
  -1   7  15       14.38       24.56      8.93 o 
   0   7  15        5.39        1.87      5.18 o 
   1   7  15       13.06       21.37      6.56 o 
   2   7  15       10.53       13.09      9.00 o 
   3   7  15       27.58       19.85     10.08 o 
   4   7  15        8.30        9.47      8.60 o 
  -4   8  15        1.50        3.97      5.79 o 
  -3   8  15        0.15        3.24      6.39 o 
  -2   8  15        3.75        0.00      5.81 o 
  -1   8  15        0.45        5.16      6.36 o 
   0   8  15       17.11       14.04      7.75 o 
   1   8  15        0.71        1.28      6.19 o 
 -10   0  16        1.87        0.00     11.23 o 
  -9   0  16        7.23        0.00     10.81 o 
  -8   0  16        3.21       10.42      7.23 o 
  -7   0  16      193.33      195.38     16.45 o 
  -6   0  16      364.29      376.27     20.93 o 
  -5   0  16       55.84       63.06     16.42 o 
  -4   0  16       98.37       87.23     18.30 o 
  -3   0  16      134.93      121.01     20.08 o 
  -2   0  16       73.04       64.68     15.83 o 
  -1   0  16      113.10      111.52     13.79 o 
   0   0  16      645.71      608.92     26.36 o 
   1   0  16      210.02      194.11     16.79 o 
   2   0  16      236.98      230.24     17.64 o 
   3   0  16     2365.27     2511.32     77.31 o 
   4   0  16       93.24       98.10     14.06 o 
   5   0  16        0.04        1.34      6.44 o 
   6   0  16       47.97       50.04     17.87 o 
   7   0  16       40.48       49.70     19.06 o 
   8   0  16      223.62      232.16     33.61 o 
 -10   1  16        2.28       14.31      9.41 o 
  -9   1  16        8.24        9.82      8.36 o 
  -8   1  16       66.73       76.48     10.77 o 
  -7   1  16        0.02        3.20      5.36 o 
  -6   1  16      546.43      539.93     20.50 o 
  -5   1  16       48.39       62.34      9.20 o 
  -4   1  16       27.24       20.95      6.46 o 
  -3   1  16        0.48        0.00      5.23 o 
  -2   1  16       67.80       76.36     11.95 o 
  -1   1  16        2.45        2.54      4.58 o 
   0   1  16      596.78      574.72     23.38 o 
   1   1  16       21.64       19.15      5.83 o 
   2   1  16      612.42      596.19     19.15 o 
   3   1  16       13.35       15.51      5.73 o 
   4   1  16       12.28       19.69      5.76 o 
   5   1  16       27.37       23.00      7.19 o 
   6   1  16       17.98       24.72      9.93 o 
   7   1  16        4.51        0.00      7.52 o 
 -10   2  16       92.46       90.80     24.17 o 
  -9   2  16        0.34        8.52      7.11 o 
  -8   2  16        0.02        2.20      5.79 o 
  -7   2  16        1.93        5.85      5.05 o 
  -6   2  16        3.77        0.00      4.56 o 
  -5   2  16      382.78      374.26     17.29 o 
  -4   2  16      237.85      215.91     13.34 o 
  -3   2  16      151.21      156.75     11.72 o 
  -2   2  16      250.32      227.32     14.08 o 
  -1   2  16        0.07        0.00      4.51 o 
   0   2  16      145.62      142.37     12.31 o 
   1   2  16      282.49      289.70     15.86 o 
   2   2  16      142.53      136.17     10.89 o 
   3   2  16       10.48       18.51      5.65 o 
   4   2  16       15.02       20.78      5.76 o 
   5   2  16       33.96       39.07      8.73 o 
   6   2  16       15.06        3.77      8.21 o 
   7   2  16        1.32        6.53      7.94 o 
 -10   3  16       17.44       16.08     15.23 o 
  -9   3  16        6.19        8.52      7.79 o 
  -8   3  16       48.89       62.88     12.42 o 
  -7   3  16      102.81      107.65     11.85 o 
  -6   3  16        0.11        0.00      4.41 o 
  -5   3  16       40.93       36.57      7.84 o 
  -4   3  16       41.55       34.42      7.58 o 
  -3   3  16      116.90       97.08      8.94 o 
  -2   3  16      293.45      298.79     13.21 o 
  -1   3  16      132.07      122.69     11.77 o 
   0   3  16      672.34      638.05     43.18 o 
   1   3  16       77.98       67.41      9.80 o 
   2   3  16      426.89      389.55     18.59 o 
   3   3  16        0.05        0.00      3.97 o 
   4   3  16       49.30       61.37     10.05 o 
   5   3  16       11.28       11.26      6.27 o 
   6   3  16       10.92       13.41      6.46 o 
   7   3  16       11.74       14.01      9.74 o 
  -9   4  16       41.47       45.24     11.62 o 
  -8   4  16        0.04        1.92      7.45 o 
  -7   4  16       10.42       17.74      7.66 o 
  -6   4  16        7.45        4.74      5.06 o 
  -5   4  16        0.37        2.68      4.47 o 
  -4   4  16      380.51      382.94     18.34 o 
  -3   4  16       15.49        7.49      5.00 o 
  -2   4  16        8.49       11.07      5.69 o 
  -1   4  16       13.31        9.40      5.38 o 
   0   4  16       12.09       13.66      6.09 o 
   1   4  16       58.71       57.48      9.68 o 
   2   4  16        3.06        1.17      4.28 o 
   3   4  16        0.39        0.00      3.97 o 
   4   4  16       10.80       14.24      8.24 o 
   5   4  16       18.43       28.18     10.21 o 
   6   4  16        0.02        7.52      7.96 o 
  -8   5  16        0.27        0.00      5.77 o 
  -7   5  16       21.24       26.04      8.57 o 
  -6   5  16       30.70       43.41      8.95 o 
  -5   5  16        2.33        1.88      4.79 o 
  -4   5  16        3.84        8.73      5.15 o 
  -3   5  16        2.47        0.00      3.74 o 
  -2   5  16      111.22       91.22     14.37 o 
  -1   5  16       14.88       13.20      5.64 o 
   0   5  16        1.50        1.69      4.71 o 
   1   5  16       41.67       48.55     11.12 o 
   2   5  16       24.40       25.44      7.26 o 
   3   5  16        0.42        0.33      6.01 o 
   4   5  16        1.30        2.05      6.75 o 
   5   5  16       26.46       15.36      8.84 o 
   6   5  16       25.54       41.79     12.15 o 
  -7   6  16       23.21       32.39     10.49 o 
  -6   6  16       31.79       39.37     10.40 o 
  -5   6  16        0.00        2.21      4.89 o 
  -4   6  16      142.90      155.77     19.16 o 
  -3   6  16       71.29       63.51     10.46 o 
  -2   6  16        8.58        5.83      6.74 o 
  -1   6  16       34.60       32.02      9.79 o 
   0   6  16        7.42        8.67      5.46 o 
   1   6  16       23.33       19.11      6.55 o 
   2   6  16       22.69       21.88      6.79 o 
   3   6  16        3.70        0.00      6.81 o 
   4   6  16        0.13        0.00      7.45 o 
  -6   7  16        1.28        0.66      6.25 o 
  -5   7  16        2.99        6.82      5.13 o 
  -4   7  16        4.61       10.77      6.35 o 
  -3   7  16        1.31        6.80      5.04 o 
  -2   7  16      103.51      105.07     16.40 o 
  -1   7  16       64.54       45.49     11.76 o 
   0   7  16       30.00       37.79     11.21 o 
   1   7  16        2.13        9.98      6.86 o 
   2   7  16       13.81       14.18      8.66 o 
   3   7  16        5.46        0.00      7.02 o 
  -3   8  16        6.31        0.57      5.15 o 
  -2   8  16       34.98       33.26     11.17 o 
  -1   8  16       10.34        8.93      6.91 o 
   0   8  16        1.37        0.00      5.23 o 
 -10   1  17        8.83       11.32     13.70 o 
  -9   1  17       37.59       65.87     19.66 o 
  -8   1  17        8.78        4.54      6.74 o 
  -7   1  17      142.16      141.43     12.93 o 
  -6   1  17      154.53      162.68     13.09 o 
  -5   1  17       51.06       53.25     11.49 o 
  -4   1  17       58.67       62.97     12.10 o 
  -3   1  17       90.47       88.89     13.24 o 
  -2   1  17        1.71        4.22      6.10 o 
  -1   1  17      110.39      121.41     12.00 o 
   0   1  17      330.86      338.69     17.15 o 
   1   1  17      855.38      819.65     31.95 o 
   2   1  17        8.92        6.38      5.05 o 
   3   1  17      140.23      145.47     11.64 o 
   4   1  17       47.25       51.42      8.13 o 
   5   1  17       56.06       59.16     10.61 o 
   6   1  17       29.37       23.33     10.12 o 
   7   1  17        3.25        0.00      6.32 o 
 -10   2  17        0.93        0.51     12.25 o 
  -9   2  17       17.64        8.51      7.50 o 
  -8   2  17       75.63       69.89     13.11 o 
  -7   2  17       93.54      103.73     11.83 o 
  -6   2  17        5.21        3.69      5.16 o 
  -5   2  17        2.75       12.96      6.13 o 
  -4   2  17        0.51        0.10      6.42 o 
  -3   2  17      145.73      141.15     16.15 o 
  -2   2  17        7.75        5.51      5.34 o 
  -1   2  17        4.24        6.44      5.38 o 
   0   2  17      112.68       90.30     11.01 o 
   1   2  17      448.34      436.16     19.65 o 
   2   2  17       11.23       10.17      5.04 o 
   3   2  17       49.76       48.95      7.85 o 
   4   2  17       19.94       20.19      6.04 o 
   5   2  17        7.72       13.33      6.60 o 
   6   2  17       64.27       69.03     14.61 o 
   7   2  17        6.33        4.68      8.21 o 
  -9   3  17        8.15       27.14      9.95 o 
  -8   3  17       10.25       27.77      9.62 o 
  -7   3  17      136.02      149.08     13.74 o 
  -6   3  17       71.67       75.54     10.38 o 
  -5   3  17      238.89      227.29     14.67 o 
  -4   3  17      156.74      172.33     13.18 o 
  -3   3  17      212.70      199.92     11.53 o 
  -2   3  17      208.23      189.88     13.99 o 
  -1   3  17      163.55      150.29     13.25 o 
   0   3  17       13.94       11.02      5.83 o 
   1   3  17       18.46       16.63      6.65 o 
   2   3  17        4.40        5.74      5.32 o 
   3   3  17        3.55        1.10      4.51 o 
   4   3  17        3.73        3.92      5.56 o 
   5   3  17       22.44       34.19      8.24 o 
   6   3  17       16.43       23.88      8.81 o 
  -9   4  17       55.76       75.49     14.64 o 
  -8   4  17        3.59        0.00      6.07 o 
  -7   4  17       10.79        5.92      9.23 o 
  -6   4  17       77.40       82.89     11.18 o 
  -5   4  17      310.75      290.20     16.76 o 
  -4   4  17      159.03      169.01     13.58 o 
  -3   4  17       11.95       12.44      5.40 o 
  -2   4  17       12.46       17.46      4.76 o 
  -1   4  17        5.52       10.46      5.66 o 
   0   4  17      130.41      132.90     12.99 o 
   1   4  17        0.09        0.00      4.65 o 
   2   4  17       14.04       12.50      5.57 o 
   3   4  17        0.00        0.19      4.79 o 
   4   4  17       24.40       20.69      9.36 o 
   5   4  17        1.56        0.00      6.66 o 
   6   4  17        0.00       11.79      8.19 o 
  -8   5  17        2.86        4.12      6.53 o 
  -7   5  17        0.53        4.23      6.56 o 
  -6   5  17       47.29       62.92     10.34 o 
  -5   5  17      191.63      188.97     15.63 o 
  -4   5  17      276.97      275.87     16.84 o 
  -3   5  17        9.33       10.29      5.48 o 
  -2   5  17       15.50       15.55      8.77 o 
  -1   5  17        6.09        3.65      5.60 o 
   0   5  17        0.61        1.31      4.77 o 
   1   5  17        0.08        1.96      4.72 o 
   2   5  17        3.63        0.65      5.03 o 
   3   5  17       13.90        0.29      7.71 o 
   4   5  17       19.52       35.85     11.95 o 
   5   5  17        8.35        6.56     11.62 o 
  -7   6  17       22.53       13.00      7.98 o 
  -6   6  17        1.69        0.55      5.59 o 
  -5   6  17        0.23        0.00      4.28 o 
  -4   6  17        9.21       11.97      6.25 o 
  -3   6  17        4.29        4.84      4.95 o 
  -2   6  17        0.37        1.21      6.04 o 
  -1   6  17        3.29        4.15      6.39 o 
   0   6  17       15.74       10.83      5.84 o 
   1   6  17        4.21        5.97      5.76 o 
   2   6  17        0.44        0.14      5.76 o 
   3   6  17       13.09       13.28      8.89 o 
   4   6  17        0.76        0.00      6.77 o 
  -5   7  17        2.37        4.24      5.44 o 
  -4   7  17       19.29       14.72      6.66 o 
  -3   7  17       58.49       62.82     10.67 o 
  -2   7  17       75.24       75.97     14.89 o 
  -1   7  17       31.81       29.27     10.13 o 
   0   7  17        3.37        3.33      5.78 o 
   1   7  17        0.09        0.00      5.54 o 
   2   7  17       15.11       15.52      9.26 o 
  -8   0  18       16.45       25.45     12.77 o 
  -7   0  18        1.30        4.08      8.94 o 
  -6   0  18      701.76      648.39     42.21 o 
  -5   0  18       26.68       32.17     13.28 o 
  -4   0  18       92.36       88.93     19.40 o 
  -3   0  18      727.34      680.55     42.55 o 
  -2   0  18       71.17       63.06     17.11 o 
  -1   0  18        0.07        0.60      8.17 o 
   0   0  18        0.33        2.77      6.50 o 
   1   0  18      352.73      367.93     41.95 o 
   2   0  18     1184.77     1110.86     38.70 o 
   3   0  18      625.74      640.60     30.20 o 
   4   0  18      207.40      198.03     19.47 o 
   5   0  18        4.13       12.25     12.51 o 
   6   0  18       30.63       27.57     14.89 o 
   7   0  18        1.06        0.00     11.91 o 
 -10   1  18       13.31       11.06     13.45 o 
  -9   1  18        0.23       13.53     13.19 o 
  -8   1  18        0.52        0.00      5.07 o 
  -7   1  18       57.56       64.45     12.39 o 
  -6   1  18       55.48       56.22     12.07 o 
  -5   1  18      748.85      745.21     31.65 o 
  -4   1  18        2.12        1.43      6.52 o 
  -3   1  18        4.52        0.33      6.76 o 
  -2   1  18      187.53      145.18     16.36 o 
  -1   1  18       10.43        9.48      5.66 o 
   0   1  18      418.35      394.42     34.50 o 
   1   1  18      182.76      176.97     12.64 o 
   2   1  18      348.44      336.61     15.73 o 
   3   1  18      957.30     1007.08     26.52 o 
   4   1  18       34.57       29.66      7.02 o 
   5   1  18       27.12       36.16      9.19 o 
   6   1  18        1.43        8.59      7.91 o 
  -9   2  18        3.16        6.93      7.57 o 
  -8   2  18       16.01       12.35      8.39 o 
  -7   2  18        2.68        0.00      4.85 o 
  -6   2  18      179.60      189.33     18.52 o 
  -5   2  18        7.68       14.93      8.14 o 
  -4   2  18       48.51       39.16     10.53 o 
  -3   2  18       71.71       58.26     12.37 o 
  -2   2  18       48.06       46.77      9.22 o 
  -1   2  18        0.44        3.34      5.55 o 
   0   2  18      146.07      145.81     13.32 o 
   1   2  18      169.48      165.48     14.23 o 
   2   2  18      378.14      358.60     20.80 o 
   3   2  18      176.81      182.89     13.15 o 
   4   2  18      331.58      304.06     18.36 o 
   5   2  18       51.25       63.02     11.30 o 
   6   2  18       33.87       45.96     12.29 o 
  -9   3  18        3.67        5.50      6.72 o 
  -8   3  18        2.30        5.31      6.29 o 
  -7   3  18       14.41       18.38      6.76 o 
  -6   3  18       40.50       43.16      8.73 o 
  -5   3  18      183.44      163.09     13.78 o 
  -4   3  18      207.36      192.26     17.93 o 
  -3   3  18      269.66      248.21     19.65 o 
  -2   3  18      105.23      115.64     12.20 o 
  -1   3  18       92.19       90.23     11.40 o 
   0   3  18        4.71        5.62      5.13 o 
   1   3  18       17.40       21.52      6.74 o 
   2   3  18       90.08      105.33     14.07 o 
   3   3  18        3.42        2.29      4.60 o 
   4   3  18        2.12       17.36      8.38 o 
   5   3  18        1.22        7.68      5.95 o 
   6   3  18       27.96       29.79      8.83 o 
  -8   4  18        0.61        1.04      5.71 o 
  -7   4  18       32.42       33.09      9.62 o 
  -6   4  18        3.61        3.41      5.24 o 
  -5   4  18        4.65        3.87      5.49 o 
  -4   4  18       41.81       54.74      9.32 o 
  -3   4  18       73.33       73.41     10.31 o 
  -2   4  18      354.95      369.69     20.50 o 
  -1   4  18        2.13        0.00      4.62 o 
   0   4  18       50.76       38.05      8.58 o 
   1   4  18        0.43        3.79      7.19 o 
   2   4  18       48.40       59.92     10.24 o 
   3   4  18        5.50        3.10      5.19 o 
   4   4  18        7.82       12.61      8.63 o 
   5   4  18       24.43       41.94     12.30 o 
  -7   5  18        0.86        3.07      5.98 o 
  -6   5  18        1.38        2.38      5.39 o 
  -5   5  18       21.64       23.75      7.25 o 
  -4   5  18        1.48        2.73      5.22 o 
  -3   5  18        0.43        0.00      3.80 o 
  -2   5  18        4.00        1.84      5.80 o 
  -1   5  18       46.37       41.33      8.83 o 
   0   5  18        1.27        0.00      3.75 o 
   1   5  18        0.54        4.96      4.91 o 
   2   5  18       39.49       47.73     11.39 o 
   3   5  18        1.52        8.26     12.98 o 
   4   5  18        0.57        5.52      8.35 o 
  -6   6  18       27.72       25.85      9.49 o 
  -5   6  18       77.69       83.64     12.19 o 
  -4   6  18        3.38        7.71      5.57 o 
  -3   6  18        1.15        0.00      4.37 o 
  -2   6  18       19.20       11.69      6.92 o 
  -1   6  18        8.28        1.99      6.50 o 
   0   6  18        7.92        9.26      5.66 o 
   1   6  18       14.73       18.91      7.04 o 
   2   6  18        7.23       16.87     16.72 o 
   3   6  18       94.30      113.66     18.50 o 
  -4   7  18       31.90       28.06      8.45 o 
  -3   7  18       45.45       57.34     11.01 o 
  -2   7  18       31.15       21.99      9.41 o 
  -1   7  18       37.74       27.79      9.85 o 
   0   7  18        7.71        8.36      6.66 o 
   1   7  18       22.22       19.51      8.46 o 
  -8   1  19        9.68        7.96      6.71 o 
  -7   1  19        0.02        0.00      5.40 o 
  -6   1  19      221.70      216.18     22.64 o 
  -5   1  19      244.92      258.04     20.20 o 
  -4   1  19        3.27        4.21      6.48 o 
  -3   1  19       28.31       34.59     10.35 o 
  -2   1  19       81.37       68.46     13.12 o 
  -1   1  19      261.59      246.70     23.25 o 
   0   1  19      122.93      128.36     13.04 o 
   1   1  19      149.45      163.31     12.64 o 
   2   1  19      144.01      159.74     12.68 o 
   3   1  19       56.60       51.79      8.38 o 
   4   1  19        2.35        3.24      4.85 o 
   5   1  19        0.85        4.94      6.35 o 
   6   1  19       17.59       33.94     12.11 o 
  -9   2  19        7.19       20.00     12.34 o 
  -8   2  19       61.57       98.72     22.13 o 
  -7   2  19        0.71        0.00      5.93 o 
  -6   2  19       22.43       19.66      8.45 o 
  -5   2  19        8.75        7.53      7.16 o 
  -4   2  19       29.71       36.37     10.67 o 
  -3   2  19        3.40        8.31      6.78 o 
  -2   2  19       20.97       23.42      7.17 o 
  -1   2  19       60.45       67.94     10.37 o 
   0   2  19       22.05       26.29      7.50 o 
   1   2  19       10.68       12.08      6.08 o 
   2   2  19       94.68       90.12     12.01 o 
   3   2  19      187.51      171.95     16.42 o 
   4   2  19       54.02       61.26     11.03 o 
   5   2  19       34.15       30.50      8.97 o 
   6   2  19        4.30        1.19      7.99 o 
  -9   3  19       34.35       32.78     11.91 o 
  -8   3  19        4.22       17.16      8.42 o 
  -7   3  19       25.29       17.80      7.65 o 
  -6   3  19       78.13       88.03     15.70 o 
  -5   3  19        6.16        0.00      5.64 o 
  -4   3  19       17.71       23.27      8.94 o 
  -3   3  19        8.59       10.15      7.22 o 
  -2   3  19       18.35       26.53      7.52 o 
  -1   3  19       77.00       90.37     11.57 o 
   0   3  19       55.81       58.27      9.83 o 
   1   3  19        0.06        1.17      4.96 o 
   2   3  19        0.17        2.38      4.89 o 
   3   3  19        1.18        2.95      5.40 o 
   4   3  19        7.00        6.57      7.78 o 
   5   3  19       25.30       38.32      9.05 o 
  -8   4  19        0.00        0.82      5.82 o 
  -7   4  19        8.25       12.37      7.75 o 
  -6   4  19      165.69      194.08     16.18 o 
  -5   4  19       13.88       10.65      7.48 o 
  -4   4  19       13.57       30.32     10.30 o 
  -3   4  19       40.12       48.12     11.58 o 
  -2   4  19        2.19        5.61      5.33 o 
  -1   4  19        1.17        9.67      5.79 o 
   0   4  19        6.11       12.01      8.14 o 
   1   4  19        4.52        6.51      5.88 o 
   2   4  19        3.15        0.00      4.65 o 
   3   4  19        4.13        7.88      7.58 o 
   4   4  19       11.10        6.52      7.07 o 
  -7   5  19        6.37       13.60      7.68 o 
  -6   5  19       32.61       36.97      8.73 o 
  -5   5  19        3.76        3.68      4.90 o 
  -4   5  19        0.75        4.66      5.40 o 
  -3   5  19        0.16        1.67     10.94 o 
  -2   5  19       28.43       25.94      9.18 o 
  -1   5  19        0.42        5.64      5.28 o 
   0   5  19        0.31        0.18      4.63 o 
   1   5  19        2.83        9.97      5.81 o 
   2   5  19       16.78        6.43      5.42 o 
   3   5  19       21.36       25.42     10.42 o 
  -5   6  19       20.00       27.68      7.85 o 
  -4   6  19       17.46       17.74      6.83 o 
  -3   6  19       12.37       21.24      6.92 o 
  -2   6  19        9.52        8.91      7.46 o 
  -1   6  19       10.89       18.72      8.58 o 
   0   6  19        0.12        0.00      6.03 o 
   1   6  19        1.66        8.75      6.02 o 
   2   6  19       38.30       62.01     15.22 o 
  -8   0  20        1.09        9.19     10.47 o 
  -7   0  20        2.44       20.93     12.59 o 
  -6   0  20       12.95        3.06      8.94 o 
  -5   0  20       93.29      110.46     22.64 o 
  -4   0  20       27.35       21.36     12.51 o 
  -3   0  20        1.18        6.04     10.21 o 
  -2   0  20       15.45       23.40     12.17 o 
  -1   0  20      319.28      315.55     31.83 o 
   0   0  20      403.69      398.65     25.62 o 
   1   0  20      356.56      348.06     55.02 o 
   2   0  20      273.95      267.45     21.38 o 
   3   0  20      251.26      240.64     21.41 o 
   4   0  20        0.01        2.21      7.31 o 
   5   0  20        5.63        9.96     12.85 o 
  -9   1  20        2.57        4.17      9.87 o 
  -8   1  20        1.42        9.89      7.15 o 
  -7   1  20        9.05       17.02      8.08 o 
  -6   1  20      178.22      169.57     22.76 o 
  -5   1  20       33.33       37.66     11.36 o 
  -4   1  20      469.07      446.39     26.28 o 
  -3   1  20       45.15       38.73     10.66 o 
  -2   1  20      371.99      325.16     22.32 o 
  -1   1  20      101.15       91.96     14.47 o 
   0   1  20        0.00        0.00      4.52 o 
   1   1  20      187.23      185.40     13.75 o 
   2   1  20       49.99       57.08      9.03 o 
   3   1  20       55.98       59.49      9.00 o 
   4   1  20       18.53       17.66      6.52 o 
   5   1  20       13.09       11.78      8.99 o 
  -8   2  20        0.14        4.77     10.04 o 
  -7   2  20       40.87       48.56     11.71 o 
  -6   2  20        0.05        1.95      6.55 o 
  -5   2  20      285.79      280.04     21.80 o 
  -4   2  20       22.68       14.28      8.23 o 
  -3   2  20        8.10        8.57      7.28 o 
  -2   2  20      324.46      335.69     21.76 o 
  -1   2  20      325.53      326.81     18.34 o 
   0   2  20       23.02       41.10      9.15 o 
   1   2  20        0.75        0.00      4.88 o 
   2   2  20       19.50       24.75      7.36 o 
   3   2  20      100.70       99.56     11.41 o 
   4   2  20      236.75      259.26     30.28 o 
   5   2  20       47.85       52.68     10.95 o 
  -8   3  20       14.04       29.79     13.53 o 
  -7   3  20       12.15        5.32      6.56 o 
  -6   3  20       10.87       13.18     15.40 o 
  -5   3  20        0.33        0.00      5.62 o 
  -4   3  20        3.58        7.00      6.77 o 
  -3   3  20        0.26        0.50      6.38 o 
  -2   3  20       28.47       19.31      7.08 o 
  -1   3  20        4.49       11.29      5.86 o 
   0   3  20       41.09       37.76      8.70 o 
   1   3  20       38.88       36.29      8.74 o 
   2   3  20        8.63       16.75      7.18 o 
   3   3  20      163.04      174.39     16.47 o 
   4   3  20      122.47      111.72     17.74 o 
  -7   4  20        3.14        4.68      6.98 o 
  -6   4  20        9.59       11.80      7.98 o 
  -5   4  20        0.25        0.00      5.01 o 
  -4   4  20        2.55        8.18      6.09 o 
  -3   4  20        8.66       18.95      8.87 o 
  -2   4  20        1.19        3.90      5.40 o 
  -1   4  20        0.12        5.41      5.42 o 
   0   4  20       16.24       22.77      7.46 o 
   1   4  20        1.39        2.10      5.12 o 
   2   4  20        0.01        5.85      5.46 o 
   3   4  20        0.77       10.95      8.15 o 
   4   4  20        0.47        2.97      8.05 o 
  -6   5  20       41.35       61.17     12.82 o 
  -5   5  20        2.95        2.64      5.75 o 
  -4   5  20        0.51        0.00      5.56 o 
  -3   5  20        2.28        0.00      5.64 o 
  -2   5  20       23.11       25.57      9.79 o 
  -1   5  20       21.40       24.32      7.75 o 
   0   5  20       16.19       11.81      6.36 o 
   1   5  20        8.49       12.34      6.29 o 
   2   5  20        1.68        2.62      5.78 o 
  -4   6  20       62.38       71.65     15.10 o 
  -3   6  20        1.15        0.00      6.11 o 
  -2   6  20        3.28        2.06      6.29 o 
  -1   6  20       79.15       64.47     13.90 o 
   0   6  20        3.59        5.67     10.13 o 
  -8   1  21        0.20       14.17      7.84 o 
  -7   1  21       56.69       66.75     13.50 o 
  -6   1  21        0.66        9.17      7.09 o 
  -5   1  21       81.39       94.77     15.62 o 
  -4   1  21       96.09      106.06     16.35 o 
  -3   1  21       54.53       62.13     13.20 o 
  -2   1  21        1.60        4.15      7.09 o 
  -1   1  21       77.29       81.29     17.70 o 
   0   1  21      251.00      268.37     18.84 o 
   1   1  21       55.94       47.36     10.05 o 
   2   1  21      164.33      179.31     14.05 o 
   3   1  21        2.68        8.39      5.19 o 
   4   1  21       53.64       62.96     12.56 o 
  -8   2  21        0.72        0.00      8.43 o 
  -7   2  21       62.69       81.78     14.78 o 
  -6   2  21       20.85       18.88      8.78 o 
  -5   2  21        8.43       17.20      8.54 o 
  -4   2  21       14.54       11.47      7.22 o 
  -3   2  21        0.15        7.23      8.77 o 
  -2   2  21        0.00        3.32      6.04 o 
  -1   2  21       51.35       48.19      9.73 o 
   0   2  21        0.36        0.98      4.62 o 
   1   2  21       15.72       18.63      6.85 o 
   2   2  21       82.61       87.35     12.39 o 
   3   2  21       51.66       67.84     10.20 o 
   4   2  21        0.47        4.22      5.84 o 
  -7   3  21       28.32       59.62     12.91 o 
  -6   3  21        7.55       17.04      8.26 o 
  -5   3  21        4.58       17.19      8.77 o 
  -4   3  21       56.93       69.26     14.24 o 
  -3   3  21       11.09       10.71      8.03 o 
  -2   3  21       45.30       51.56      9.91 o 
  -1   3  21        0.90        3.45      5.44 o 
   0   3  21        0.04        5.39      5.37 o 
   1   3  21        1.07       11.20      6.59 o 
   2   3  21       39.15       42.73     10.89 o 
   3   3  21       22.41       16.96      9.04 o 
   4   3  21        1.73        6.91      7.69 o 
  -6   4  21        9.33        8.74      7.12 o 
  -5   4  21        0.41        7.81      6.42 o 
  -4   4  21        3.80       10.87      7.52 o 
  -3   4  21        6.60        5.03      7.09 o 
  -2   4  21       10.50       14.28      6.60 o 
  -1   4  21        9.57       13.47      6.07 o 
   0   4  21       47.64       52.58     10.31 o 
   1   4  21        0.99        0.16      4.97 o 
   2   4  21       18.45       23.02      7.90 o 
   3   4  21      191.23      210.90     35.40 o 
  -5   5  21       19.97       17.14      8.77 o 
  -4   5  21        7.80        9.04      8.09 o 
  -3   5  21        1.90        0.00      5.67 o 
  -2   5  21        0.22        0.00      5.44 o 
  -1   5  21        1.05        0.00      5.99 o 
   0   5  21       52.19       88.82     13.96 o 
   1   5  21       14.72       29.84      8.44 o 
  -8   0  22       40.37       35.57     15.23 o 
  -7   0  22        5.53        4.00      9.79 o 
  -6   0  22      225.84      263.98     31.40 o 
  -5   0  22        1.07       13.79     11.83 o 
  -4   0  22        2.72        8.34     10.13 o 
  -3   0  22      117.20      121.01     24.42 o 
  -2   0  22       53.37       25.96     14.38 o 
  -1   0  22       85.89       84.42     21.36 o 
   0   0  22        1.93        6.04     10.55 o 
   1   0  22       41.31       44.05     14.64 o 
   2   0  22       19.91       20.26      8.63 o 
   3   0  22       97.65      100.87     17.21 o 
   4   0  22        4.33       14.06      8.60 o 
  -7   1  22       14.20       11.73     13.91 o 
  -6   1  22       12.39       19.11      8.44 o 
  -5   1  22       40.93       55.67     17.57 o 
  -4   1  22       38.67       34.08     10.40 o 
  -3   1  22        0.10        2.98      7.79 o 
  -2   1  22        0.04        0.00      5.81 o 
  -1   1  22       96.90       80.25     15.04 o 
   0   1  22        0.07        7.61      5.87 o 
   1   1  22        1.70        7.66      5.83 o 
   2   1  22       42.90       37.07      8.21 o 
   3   1  22       98.75      100.08     11.83 o 
  -7   2  22        4.09       13.29      7.69 o 
  -6   2  22       22.12       15.82      8.35 o 
  -5   2  22        2.59        0.87      6.86 o 
  -4   2  22        1.81        8.09      7.66 o 
  -3   2  22        0.66        3.91      6.39 o 
  -2   2  22        9.06        5.81      7.12 o 
  -1   2  22        0.11        0.82      5.26 o 
   0   2  22        2.16        8.91      5.98 o 
   1   2  22       25.95       28.06      9.42 o 
   2   2  22        5.04        6.60      5.78 o 
   3   2  22       12.22        6.78      6.22 o 
  -6   3  22       18.77       18.64      8.48 o 
  -5   3  22      138.54      136.23     18.50 o 
  -4   3  22        3.13        3.18      5.52 o 
  -3   3  22       12.02       11.68      7.95 o 
  -2   3  22       91.47       91.59     12.72 o 
  -1   3  22       64.16       60.35     10.64 o 
   0   3  22       24.34       30.51      8.18 o 
   1   3  22        6.96       20.02      7.54 o 
   2   3  22        5.81       11.75      5.93 o 
  -5   4  22       50.18       62.57     16.76 o 
  -4   4  22        2.40        7.24      7.74 o 
  -3   4  22        7.34        3.14      6.63 o 
  -2   4  22       12.00        4.32      5.39 o 
  -1   4  22       47.30       52.06     10.46 o 
   0   4  22      151.62      155.30     15.95 o 
   1   4  22       21.27       18.62      7.25 o 
  -3   5  22        4.60        0.00      6.88 o 
  -2   5  22        0.06        3.54      6.54 o 
  -1   5  22        4.29        0.41      6.33 o 
  -7   1  23       24.84       20.97      9.66 o 
  -6   1  23        8.70       21.37      9.30 o 
  -5   1  23       72.60       84.19     15.62 o 
  -4   1  23        7.26        4.32      6.31 o 
  -3   1  23       54.03       66.78     13.46 o 
  -2   1  23        0.02        5.83      6.89 o 
  -1   1  23       19.39       26.00     10.20 o 
   0   1  23       30.19       53.14     10.43 o 
   1   1  23        1.06        3.82      5.33 o 
   2   1  23       12.85       16.53      6.06 o 
  -6   2  23       43.80       58.59     13.17 o 
  -5   2  23        0.34        4.03      6.50 o 
  -4   2  23       33.64       41.19     10.87 o 
  -3   2  23       88.58       76.20     15.13 o 
  -2   2  23        0.79        1.26      5.40 o 
  -1   2  23       23.36       28.01      8.44 o 
   0   2  23       31.56       38.04      9.24 o 
   1   2  23        2.28        4.91      5.93 o 
   2   2  23       47.39       52.06     10.42 o 
  -5   3  23       80.01      113.31     17.95 o 
  -4   3  23       23.19       24.60      9.27 o 
  -3   3  23       21.87       26.36     10.28 o 
  -2   3  23       23.67       27.28      7.56 o 
  -1   3  23        8.38        6.62      5.85 o 
   0   3  23       22.91       34.32      8.98 o 
   1   3  23       12.39       32.23      8.92 o 
  -4   4  23        1.30        5.45      7.23 o 
  -3   4  23        3.29       10.84     10.64 o 
  -2   4  23        0.08        4.79      7.11 o 
  -1   4  23       10.17        3.52      6.15 o 
   0   4  23        6.26        0.00      9.11 o 
  -6   0  24       17.16        0.00     10.64 o 
  -5   0  24       25.99       26.13     13.87 o 
  -4   0  24        7.03       20.93     11.74 o 
  -3   0  24       16.55       20.42     12.51 o 
  -2   0  24       74.35       67.83     21.36 o 
  -1   0  24       45.35       38.04     17.19 o 
   0   0  24        2.81        4.94     10.55 o 
   1   0  24        0.73       10.34      7.17 o 
  -5   1  24        5.55        7.38      7.12 o 
  -4   1  24       37.63       41.39     10.68 o 
  -3   1  24       11.79       13.60      7.54 o 
  -2   1  24       11.49       14.82      9.02 o 
  -1   1  24       26.02       42.20     12.22 o 
   0   1  24       21.61       23.84      8.12 o 
   1   1  24        0.36        2.18      8.17 o 
  -5   2  24        0.14        8.21      7.50 o 
  -4   2  24        9.94       15.74      7.88 o 
  -3   2  24        1.36        9.30      8.38 o 
  -2   2  24       46.97       35.65     18.34 o 
  -1   2  24        1.14        2.02      5.32 o 
   0   2  24        2.19       12.23      6.92 o 
   1   2  24       12.94        6.89      6.33 o 
  -4   3  24       22.47       25.21      9.44 o 
  -3   3  24       54.93       60.02     14.53 o 
  -2   3  24       10.40       17.39      9.01 o 
  -1   3  24        9.42       15.75      7.53 o 
  -3   1  25        0.39        9.02     18.08 o 
  -2   1  25       36.65       35.96     12.04 o 
  -1   1  25        2.06       12.16      7.97 o 
                                                 
